# Supplementary material for: Inside the European Plant Viroid Scenario: Continental Distribution, Host Range, and Genetic Features of the Main Viroid Populations
Source: Viruses. 2026 Mar 5;18(3):325. doi: 10.3390/v18030325 (PMC13030037; doi:10.3390/v18030325)
Supplement: Supplementary file 1 [file viruses-18-00325-s001.zip]

Archive with 5 entries (5 files):
- 2026_Pedrellietal_viruses-4155259_Supplementary Material S1.xlsx
- 2026_Pedrellietal_viruses-4155259_Supplementary Table S1.pdf
- 2026_Pedrellietal_viruses-4155259_Supplementary Table S2.pdf
- 2026_Pedrellietal_viruses-4155259_Supplementary Table S3.pdf
- 2026_Pedrellietal_viruses-4155259_Supplementary Table S4.pdf
