# Supplementary material for: Inside the European Plant Viroid Scenario: Continental Distribution, Host Range, and Genetic Features of the Main Viroid Populations
Source: Viruses. 2026 Mar 5;18(3):325. doi: 10.3390/v18030325 (PMC13030037; doi:10.3390/v18030325)
Supplement: Supplementary file 1 [file viruses-18-00325-s001.zip › 2026_Pedrellietal_viruses-4155259_Supplementary Material S1.xlsx]

## Sheet: Dataset
Country	Host	Use classification	Type	Viroid	Abbreviation	Year	Reference doi or link
Albania	Prunus persica	Cultivated	Woody	Pelamoviroid latenspruni	PLMVd	2004	10.17660/ActaHortic.2004.657.60
Albania	Prunus persica	Cultivated	Woody	Hostuviroid impedihumuli	HSVd	2004	10.17660/ActaHortic.2004.657.60
Albania	Prunus armeniaca	Cultivated	Woody	Hostuviroid impedihumuli	HSVd	2004	10.17660/ActaHortic.2004.657.60
Albania	Prunus domestica	Cultivated	Woody	Hostuviroid impedihumuli	HSVd	2004	10.17660/ActaHortic.2004.657.60
Albania	Prunus persica	Cultivated	Woody	Pelamoviroid latenspruni	PLMVd	2010	https://ojs.openagrar.de/index.php/JKA/article/view/604
Albania	Prunus domestica	Cultivated	Woody	Pelamoviroid latenspruni	PLMVd	2010	https://ojs.openagrar.de/index.php/JKA/article/view/604
Albania	Prunus armeniaca	Cultivated	Woody	Pelamoviroid latenspruni	PLMVd	2010	https://ojs.openagrar.de/index.php/JKA/article/view/604
Albania	Pyrus communis	Cultivated	Woody	Apscaviroid pustulapyri	PBCVd	2011	http://sipav.org/main/jpp/index.php/jpp/issue/view/118
Albania	Vitis vinifera	Cultivated	Shrub	Apscaviroid alphaflavivitis	GYSVd1	2024	10.3390/v16040612
Albania	Pyrus communis	Cultivated	Woody	Apscaviroid pustulapyri	PBCVd	2024	10.3390/v16040612
Albania	Prunus armeniaca	Cultivated	Woody	Pelamoviroid latenspruni	PLMVd	2024	10.3390/v16040612
Albania	Prunus domestica	Cultivated	Woody	Pelamoviroid latenspruni	PLMVd	2024	10.3390/v16040612
Albania	Prunus persica	Cultivated	Woody	Pelamoviroid latenspruni	PLMVd	2024	10.3390/v16040612
Albania	Prunus armeniaca	Cultivated	Woody	Hostuviroid impedihumuli	HSVd	2024	10.3390/v16040612
Albania	Prunus domestica	Cultivated	Woody	Hostuviroid impedihumuli	HSVd	2024	10.3390/v16040612
Albania	Prunus persica	Cultivated	Woody	Hostuviroid impedihumuli	HSVd	2024	10.3390/v16040612
Albania	Citrus spp.	Cultivated	Woody	Hostuviroid impedihumuli	HSVd	2024	10.3390/v16040612
Albania	Vitis vinifera	Cultivated	Shrub	Hostuviroid impedihumuli	HSVd	2024	10.3390/v16040612
Austria	Prunus persica	Cultivated	Woody	Pelamoviroid latenspruni	PLMVd	1996	https://gd.eppo.int/reporting/article-4130
Austria	Solanum jasminoides	Ornamental	Shrub	Pospiviroid exocortiscitri	CEVd	2010	10.1111/j.1365-3059.2010.02296.x
Austria	?	?	?	Pospiviroid fusituberis	PSTVd	2011	doi.org/10.2903/j.efsa.2011.2330
Austria	Malus domestica	Cultivated	Woody	Apscaviroid maculamali	ACFSVd	2019	10.1007/s00705-019-04420-9
Azerbaijan	?	?	?	Pospiviroid fusituberis	PSTVd	2009	https://gd.eppo.int/taxon/PSTVD0/distribution/AZ
Azerbaijan	Citrus × limon	Cultivated	Woody	Pospiviroid exocortiscitri	CEVd	2016	10.1094/PDIS-05-16-0761-PDN
Azerbaijan	Citrus × limon	Cultivated	Woody	Hostuviroid impedihumuli	HSVd	2016	10.1094/PDIS-05-16-0761-PDN
Belarus	?	?	?	Pospiviroid fusituberis	PSTVd	1998	https://gd.eppo.int/taxon/PSTVD0/distribution/BY
Belgium	Chrysanthemum sp.	Ornamental	Herbaceous	Pospiviroid impedichrysanthemi	CSVd	1972	Verhoyen, 1972
Belgium	Solanum lycopersicum	Cultivated	Herbaceous	Pospiviroid chloronani	TCDVd	2004	10.1007/s10658-004-2493-5
Belgium	Solanum lycopersicum	Cultivated	Herbaceous	Pospiviroid exocortiscitri	CEVd	2004	10.1007/s10658-004-2493-5
Belgium	Solanum lycopersicum	Cultivated	Herbaceous	Pospiviroid fusituberis	PSTVd	2004	10.1007/s10658-004-2493-5
Belgium	Solanum lycopersicum	Cultivated	Herbaceous	Pospiviroid latenscolumneae	CLVd	2004	10.1007/s10658-004-2493-5
Belgium	Solanum lycopersicum	Cultivated	Herbaceous	Pospiviroid fusituberis	PSTVd	2007	10.1094/PDIS-91-8-1055A
Belgium	Solanum jasminoides	Ornamental	Shrub	Pospiviroid apicimpeditum	TASVd	2008	10.1094/PDIS-92-6-0973A
Belgium	Brugmansia sp.	Ornamental	Shrub	Pospiviroid apicimpeditum	TASVd	2011	10.1094/PDIS-09-10-0638
Belgium	Chrysanthemum sp.	Ornamental	Herbaceous	Pospiviroid impedichrysanthemi	CSVd	2012	https://gd.eppo.int/taxon/CSVD00/distribution/BE
Belgium	Argyranthemum frutescens	Ornamental	Shrub	Pospiviroid impedichrysanthemi	CSVd	2012	https://gd.eppo.int/taxon/CSVD00/distribution/BE
Belgium	Citrus × limon	Cultivated	Woody	Pospiviroid exocortiscitri	CEVd	2014	https://gd.eppo.int/taxon/CEVD00/distribution/BE
Belgium	Humulus lupulus	Cultivated	Herbaceous	Cocadviroid latenshumuli	HLVd	2016	10.1094/PDIS-02-16-0205-PDN
Belgium	Solanum jasminoides	Ornamental	Shrub	Pospiviroid apicimpeditum	TASVd	2017	10.1007/s10658-017-1158-0
Belgium	Lycianthes rantonnetii	Ornamental	Shrub	Pospiviroid apicimpeditum	TASVd	2017	10.1007/s10658-017-1158-0
Belgium	Petunia sp.	Ornamental	Herbaceous	Pospiviroid chloronani	TCDVd	2017	10.1007/s10658-017-1158-0
Belgium	Vinca sp.	Ornamental	Herbaceous	Pospiviroid chloronani	TCDVd	2017	10.1007/s10658-017-1158-0
Belgium	Solanum jasminoides	Ornamental	Shrub	Pospiviroid exocortiscitri	CEVd	2017	10.1007/s10658-017-1158-0
Belgium	Verbena sp.	Ornamental	Herbaceous	Pospiviroid exocortiscitri	CEVd	2017	10.1007/s10658-017-1158-0
Belgium	Solanum lycopersicum	Cultivated	Herbaceous	Pospiviroid fusituberis	PSTVd	2017	10.1007/s10658-017-1158-0
Belgium	Solanum jasminoides	Ornamental	Shrub	Pospiviroid fusituberis	PSTVd	2017	10.1007/s10658-017-1158-0
Belgium	Chrysanthemum × grandiflorum	Ornamental	Herbaceous	Pospiviroid impedichrysanthemi	CSVd	2017	10.1007/s10658-017-1158-0
Bosnia and Herzegovina	Prunus persica	Cultivated	Woody	Pelamoviroid latenspruni	PLMVd	2005	https://www.jstor.org/stable/26463215
Bosnia and Herzegovina	Prunus domestica	Cultivated	Woody	Hostuviroid impedihumuli	HSVd	2005	https://www.jstor.org/stable/26463215
Bosnia and Herzegovina	Prunus armeniaca	Cultivated	Woody	Hostuviroid impedihumuli	HSVd	2005	https://www.jstor.org/stable/26463215
Bosnia and Herzegovina	Pyrus communis	Cultivated	Woody	Apscaviroid pustulapyri	PBCVd	2007	https://www.jstor.org/stable/41998415
Bosnia and Herzegovina	Vitis vinifera	Cultivated	Shrub	Apscaviroid alphaflavivitis	GYSVd1	2018	10.1094/PDIS-03-18-0473-PDN
Bosnia and Herzegovina	Vitis vinifera	Cultivated	Shrub	Hostuviroid impedihumuli	HSVd	2018	10.1094/PDIS-03-18-0473-PDN
Bosnia and Herzegovina	Pyrus communis	Cultivated	Woody	Apscaviroid pustulapyri	PBCVd	2024	10.3390/v16040612
Bosnia and Herzegovina	Prunus persica	Cultivated	Woody	Pelamoviroid latenspruni	PLMVd	2024	10.3390/v16040612
Bosnia and Herzegovina	Prunus armeniaca	Cultivated	Woody	Hostuviroid impedihumuli	HSVd	2024	10.3390/v16040612
Bosnia and Herzegovina	Prunus domestica	Cultivated	Woody	Hostuviroid impedihumuli	HSVd	2024	10.3390/v16040612
Bosnia and Herzegovina	Vitis vinifera	Cultivated	Shrub	Hostuviroid impedihumuli	HSVd	2024	10.3390/v16040612
Bulgaria	Prunus persica	Cultivated	Woody	Pelamoviroid latenspruni	PLMVd	2025	10.3390/horticulturae11050503
Croatia	Prunus persica	Cultivated	Woody	Pelamoviroid latenspruni	PLMVd	2008	10.17660/ActaHortic.2008.781.78
Croatia	Prunus persica var. nucipersica	Cultivated	Woody	Pelamoviroid latenspruni	PLMVd	2008	10.17660/ActaHortic.2008.781.78
Croatia	Solanum jasminoides	Ornamental	Shrub	Pospiviroid fusituberis	PSTVd	2014	10.1007/s10658-014-0432-7
Croatia	Lycianthes rantonnetii	Ornamental	Shrub	Pospiviroid fusituberis	PSTVd	2014	10.1007/s10658-014-0432-7
Croatia	Solanum jasminoides	Ornamental	Shrub	Pospiviroid apicimpeditum	TASVd	2014	10.1007/s10658-014-0432-7
Croatia	Vitis vinifera	Cultivated	Shrub	Hostuviroid impedihumuli	HSVd	2018	10.1007/s00705-018-3850-6
Croatia	Coleus blumei	Ornamental	Herbaceous	Coleviroid alphacolei	CbVd-1	2019	10.1007/s10658-019-01801-3
Croatia	Coleus blumei	Ornamental	Herbaceous	Coleviroid gammacolei	CbVd-3	2019	10.1007/s10658-019-01801-3
Croatia	Citrus × limon	Cultivated	Woody	Apscaviroid nanocitri	CDVd	2020	10.37427/botcro-2020-027
Croatia	Citrus reticulata	Cultivated	Woody	Apscaviroid nanocitri	CDVd	2020	10.37427/botcro-2020-027
Croatia	Citrus × limon	Cultivated	Woody	Pospiviroid exocortiscitri	CEVd	2020	10.37427/botcro-2020-027
Croatia	Citrus × limon	Cultivated	Woody	Hostuviroid impedihumuli	HSVd	2020	10.37427/botcro-2020-027
Croatia	Citrus reticulata	Cultivated	Woody	Hostuviroid impedihumuli	HSVd	2020	10.37427/botcro-2020-027
Croatia	Citrus × sinensis	Cultivated	Woody	Hostuviroid impedihumuli	HSVd	2020	10.37427/botcro-2020-027
Croatia	Solanum lycopersicum	Cultivated	Herbaceous	Pospiviroid fusituberis	PSTVd	2021	10.3390/agronomy11112188
Croatia	Vitis vinifera	Cultivated	Shrub	Apscaviroid alphaflavivitis	GYSVd1	2024	10.3390/v16040612
Croatia	Plectranthus sp.	Ornamental	Herbaceous	Coleviroid alphacolei	CbVd-1	2024	10.3390/v16040612
Croatia	Plectranthus sp.	Ornamental	Herbaceous	Coleviroid gammacolei	CbVd-3	2024	10.3390/v16040612
Croatia	Citrus spp.	Cultivated	Woody	Apscaviroid nanocitri	CDVd	2024	10.3390/v16040612
Croatia	Prunus persica	Cultivated	Woody	Pelamoviroid latenspruni	PLMVd	2024	10.3390/v16040612
Croatia	Brugmansia sp.	Ornamental	Shrub	Pospiviroid apicimpeditum	TASVd	2024	10.3390/v16040612
Croatia	Solanum dulcamara	Natural	Shrub	Pospiviroid apicimpeditum	TASVd	2024	10.3390/v16040612
Croatia	Lycianthes rantonnetii	Ornamental	Shrub	Pospiviroid apicimpeditum	TASVd	2024	10.3390/v16040612
Croatia	Cestrum nocturnum	Ornamental	Shrub	Pospiviroid apicimpeditum	TASVd	2024	10.3390/v16040612
Croatia	Streptosolen jamesonii	Ornamental	Shrub	Pospiviroid apicimpeditum	TASVd	2024	10.3390/v16040612
Croatia	Prunus armeniaca	Cultivated	Woody	Hostuviroid impedihumuli	HSVd	2024	10.3390/v16040612
Croatia	Prunus domestica	Cultivated	Woody	Hostuviroid impedihumuli	HSVd	2024	10.3390/v16040612
Croatia	Vitis vinifera	Cultivated	Shrub	Hostuviroid impedihumuli	HSVd	2024	10.3390/v16040612
Cyprus	Citrus × limon	Cultivated	Woody	Pospiviroid exocortiscitri	CEVd	1992	10.1111/j.1365-3059.1992.tb02310.x
Cyprus	Citrus × sinensis	Cultivated	Woody	Pospiviroid exocortiscitri	CEVd	1992	10.1111/j.1365-3059.1992.tb02310.x
Cyprus	Citrus reticulata	Cultivated	Woody	Pospiviroid exocortiscitri	CEVd	1992	10.1111/j.1365-3059.1992.tb02310.x
Cyprus	Citrus × clementina	Cultivated	Woody	Pospiviroid exocortiscitri	CEVd	1992	10.1111/j.1365-3059.1992.tb02310.x
Cyprus	Citrus × paradisi	Cultivated	Woody	Pospiviroid exocortiscitri	CEVd	1992	10.1111/j.1365-3059.1992.tb02310.x
Cyprus	Citrus × limettioides	Cultivated	Woody	Pospiviroid exocortiscitri	CEVd	1992	10.1111/j.1365-3059.1992.tb02310.x
Cyprus	Citrus japonica	Cultivated	Woody	Pospiviroid exocortiscitri	CEVd	1992	10.1111/j.1365-3059.1992.tb02310.x
Cyprus	Citrus reticulata × sinensis	Cultivated	Woody	Pospiviroid exocortiscitri	CEVd	1992	10.1111/j.1365-3059.1992.tb02310.x
Cyprus	Citrus × tangelo	Cultivated	Woody	Pospiviroid exocortiscitri	CEVd	1992	10.1111/j.1365-3059.1992.tb02310.x
Cyprus	Citrus × bergamia	Cultivated	Woody	Pospiviroid exocortiscitri	CEVd	1992	10.1111/j.1365-3059.1992.tb02310.x
Cyprus	Citrus maxima	Cultivated	Woody	Pospiviroid exocortiscitri	CEVd	1992	10.1111/j.1365-3059.1992.tb02310.x
Cyprus	Prunus armeniaca	Cultivated	Woody	Hostuviroid impedihumuli	HSVd	2000	doi.org/10.14601/Phytopathol_Mediterr-1569
Cyprus	Prunus armeniaca	Cultivated	Woody	Hostuviroid impedihumuli	HSVd	2001	10.1099/0022-1317-82-4-953
Cyprus	Prunus persica	Cultivated	Woody	Pelamoviroid latenspruni	PLMVd	2004	10.17660/ActaHortic.2004.657.60
Cyprus	Citrus spp.	Cultivated	Woody	Hostuviroid impedihumuli	HSVd	2011	10.17660/ActaHortic.2011.892.33
Cyprus	Citrus spp.	Cultivated	Woody	Apscaviroid curvifoliumcitri	CBLVd	2011	10.17660/ActaHortic.2011.892.33
Cyprus	Citrus spp.	Cultivated	Woody	Pospiviroid exocortiscitri	CEVd	2011	10.17660/ActaHortic.2011.892.33
Cyprus	?	?	?	Cocadviroid rimocitri	CBCVd	2019	https://gd.eppo.int/taxon/CBCVD0/distribution/CY
Cyprus	Vitis vinifera	Cultivated	Shrub	Apscaviroid alphaflavivitis	GYSVd1	2024	10.3390/v16040612
Cyprus	Prunus armeniaca	Cultivated	Woody	Hostuviroid impedihumuli	HSVd	2024	10.3390/v16040612
Cyprus	Prunus domestica	Cultivated	Woody	Hostuviroid impedihumuli	HSVd	2024	10.3390/v16040612
Cyprus	Prunus persica	Cultivated	Woody	Hostuviroid impedihumuli	HSVd	2024	10.3390/v16040612
Cyprus	Citrus spp.	Cultivated	Woody	Hostuviroid impedihumuli	HSVd	2024	10.3390/v16040612
Cyprus	Vitis vinifera	Cultivated	Shrub	Hostuviroid impedihumuli	HSVd	2024	10.3390/v16040612
Czechia	Humulus lupulus	Cultivated	Herbaceous	Cocadviroid latenshumuli	HLVd	1994	WOS:A1994PN03700012
Czechia	Prunus persica	Cultivated	Woody	Hostuviroid impedihumuli	HSVd	2003	10.1094/PDIS.2003.87.12.1537B
Czechia	Vitis vinifera	Cultivated	Shrub	Hostuviroid impedihumuli	HSVd	2003	10.17221/4109-PSE
Czechia	Prunus persica	Cultivated	Woody	Pelamoviroid latenspruni	PLMVd	2003	10.1094/PDIS.2003.87.12.1537B
Czechia	Prunus persica	Cultivated	Woody	Hostuviroid impedihumuli	HSVd	2004	10.17660/ActaHortic.2004.657.63
Czechia	Prunus persica	Cultivated	Woody	Pelamoviroid latenspruni	PLMVd	2004	10.17660/ActaHortic.2004.657.63
Czechia	Humulus lupulus	Cultivated	Herbaceous	Cocadviroid latenshumuli	HLVd	2005	10.17660/ActaHortic.2005.668.21
Czechia	Vitis vinifera	Cultivated	Shrub	Hostuviroid impedihumuli	HSVd	2005	10.17660/ActaHortic.2005.668.21
Czechia	Petunia x hybrida	Ornamental	Herbaceous	Pospiviroid chloronani	TCDVd	2008	https://www.ippc.int/en/countries/czechia/pestreports/2008/03/first-findings-of-tomato-chlorotic-dwarf-viroid-tcdvd-in-the-czech-republic/
Czechia	Prunus persica	Cultivated	Woody	Pelamoviroid latenspruni	PLMVd	2009	10.1007/s10658-008-9420-0
Czechia	Prunus persica	Cultivated	Woody	Hostuviroid impedihumuli	HSVd	2009	10.1007/s10658-008-9420-0
Czechia	Prunus armeniaca	Cultivated	Woody	Hostuviroid impedihumuli	HSVd	2009	10.1007/s10658-008-9420-0
Czechia	Brugmansia sp.	Ornamental	Shrub	Pospiviroid fusituberis	PSTVd	2010	10.1111/j.1365-3059.2009.02115.x
Czechia	Solanum jasminoides	Ornamental	Shrub	Pospiviroid fusituberis	PSTVd	2010	10.1111/j.1365-3059.2009.02115.x
Czechia	Solanum muricatum	Cultivated	Shrub	Pospiviroid fusituberis	PSTVd	2010	10.1111/j.1365-3059.2009.02115.x
Czechia	Petunia sp.	Ornamental	Herbaceous	Pospiviroid fusituberis	PSTVd	2010	10.1111/j.1365-3059.2009.02115.x
Czechia	Solanum jasminoides	Ornamental	Shrub	Pospiviroid fusituberis	PSTVd	2011	10.17660/ActaHortic.2011.901.3
Czechia	Petunia x hybrida	Ornamental	Herbaceous	Pospiviroid fusituberis	PSTVd	2011	10.17660/ActaHortic.2011.901.3
Czechia	Solanum muricatum	Cultivated	Shrub	Pospiviroid fusituberis	PSTVd	2011	10.17660/ActaHortic.2011.901.3
Czechia	Brugmansia sp.	Ornamental	Shrub	Pospiviroid fusituberis	PSTVd	2011	10.17660/ActaHortic.2011.901.3
Czechia	Chrysanthemum sp.	Ornamental	Herbaceous	Pospiviroid impedichrysanthemi	CSVd	2012	10.2903/j.efsa.2012.3027
Czechia	Matricaria chamomilla	Cultivated	Herbaceous	Pospiviroid fusituberis	PSTVd	2012	10.1515/hsz-2011-0286
Czechia	Solanum jasminoides	Ornamental	Shrub	Pospiviroid fusituberis	PSTVd	2014	10.1007/s10658-013-0304-6
Czechia	Solanum muricatum	Cultivated	Shrub	Pospiviroid fusituberis	PSTVd	2014	10.1007/s10658-013-0304-6
Czechia	Brugmansia sp.	Ornamental	Shrub	Pospiviroid fusituberis	PSTVd	2014	10.1007/s10658-013-0304-6
Czechia	Datura sp.	Ornamental	Shrub	Pospiviroid fusituberis	PSTVd	2014	10.1007/s10658-013-0304-6
Czechia	Argyranthemum frutescens	Ornamental	Shrub	Pospiviroid fusituberis	PSTVd	2014	10.1007/s10658-013-0304-6
Czechia	Diascia sp.	Ornamental	Herbaceous	Pospiviroid fusituberis	PSTVd	2014	10.1007/s10658-013-0304-6
Czechia	Solanum jasminoides	Ornamental	Shrub	Pospiviroid exocortiscitri	CEVd	2015	10.17660/ActaHortic.2015.1072.14
Czechia	Verbena × hybrida	Ornamental	Herbaceous	Pospiviroid exocortiscitri	CEVd	2015	10.17660/ActaHortic.2015.1072.14
Czechia	Solanum jasminoides	Ornamental	Shrub	Pospiviroid impedichrysanthemi	CSVd	2015	10.17660/ActaHortic.2015.1072.14
Czechia	?	Ornamental	?	Pospiviroid fusituberis	PSTVd	2015	10.17660/ActaHortic.2015.1072.14
Czechia	Solanum jasminoides	Ornamental	Shrub	Pospiviroid apicimpeditum	TASVd	2015	10.17660/ActaHortic.2015.1072.14
Czechia	Vitis vinifera	Cultivated	Shrub	Apscaviroid alphaflavivitis	GYSVd1	2016	10.1371/journal.pone.0167966
Czechia	Vitis vinifera	Cultivated	Shrub	Hostuviroid impedihumuli	HSVd	2016	10.1371/journal.pone.0167966
Czechia	Malus domestica	Cultivated	Woody	Pelamoviroid malleusmali	AHVd	2022	10.3390/v14112347
Czechia	Malus domestica	Cultivated	Woody	Pelamoviroid malleusmali	AHVd	2023	10.3390/v15081684
Finland	Chrysanthemum sp.	Ornamental	Herbaceous	Hostuviroid impedihumuli	HSVd	1981	https://urn.fi/URN:NBN:fi-fe2014102045407
Finland	Brugmansia sp.	Ornamental	Shrub	Pospiviroid fusituberis	PSTVd	2008	10.2137/145960611795163060
Finland	Chrysanthemum sp.	Ornamental	Herbaceous	Pospiviroid fusituberis	PSTVd	2008	10.2137/145960611795163060
Finland	Solanum jasminoides	Ornamental	Shrub	Pospiviroid fusituberis	PSTVd	2008	10.2137/145960611795163060
Finland	Solanum pseudocapsicum	Ornamental	Shrub	Pospiviroid fusituberis	PSTVd	2008	10.2137/145960611795163060
Finland	Solanum jasminoides	Ornamental	Shrub	Pospiviroid apicimpeditum	TASVd	2008	10.2137/145960611795163060
Finland	Lycianthes rantonnetii	Ornamental	Shrub	Pospiviroid apicimpeditum	TASVd	2008	10.2137/145960611795163060
Finland	Petunia sp.	Ornamental	Herbaceous	Pospiviroid impedichrysanthemi	CSVd	2009	10.2137/145960611795163060
Finland	Petunia sp.	Ornamental	Herbaceous	Pospiviroid chloronani	TCDVd	2009	10.2137/145960611795163060
Finland	Cucumis sativus	Cultivated	Herbaceous	Hostuviroid impedihumuli	HSVd	2009	10.2137/145960611795163060
Finland	Cucumis sativus	Cultivated	Herbaceous	Hostuviroid impedihumuli	HSVd	2011	10.1094/PDIS-12-10-0923
France	Prunus persica	Cultivated	Woody	Pelamoviroid latenspruni	PLMVd	1976	10.17660/ActaHortic.1976.67.41
France	Pyrus communis	Cultivated	Woody	Apscaviroid pustulapyri	PBCVd	1991	10.1099/0022-1317-72-6-1199
France	Citrus spp.	Cultivated	Woody	Pospiviroid exocortiscitri	CEVd	1995	https://openknowledge.fao.org/handle/20.500.14283/u5000e
France	Solanum lycopersicum	Cultivated	Herbaceous	Pospiviroid latenscolumneae	CLVd	2010	10.1111/j.1365-3059.2010.02261.x
France	Solanum lycopersicum	Cultivated	Herbaceous	Pospiviroid chloronani	TCDVd	2010	10.1094/PDIS-94-5-0633B
France	Argyranthemum frutescens	Ornamental	Shrub	Pospiviroid impedichrysanthemi	CSVd	2011	10.1094/PDIS-05-11-0398
France	Chrysanthemum sp.	Ornamental	Herbaceous	Pospiviroid impedichrysanthemi	CSVd	2017	10.1016/B978-0-12-801498-1.00044-9
France	Argyranthemum frutescens	Ornamental	Shrub	Pospiviroid impedichrysanthemi	CSVd	2017	10.1016/B978-0-12-801498-1.00044-9
France	Jacobaea vulgaris	Natural	Herbaceous	Pospiviroid impedichrysanthemi	CSVd	2017	10.1016/B978-0-12-801498-1.00044-9
France	Vinca minor	Ornamental	Herbaceous	Pospiviroid impedichrysanthemi	CSVd	2017	10.1016/B978-0-12-801498-1.00044-9
France	Petunia x hybrida	Ornamental	Herbaceous	Pospiviroid impedichrysanthemi	CSVd	2017	10.1016/B978-0-12-801498-1.00044-9
France	Calibrachoa sp.	Ornamental	Herbaceous	Pospiviroid impedichrysanthemi	CSVd	2017	10.1016/B978-0-12-801498-1.00044-9
France	Solanum dulcamara	Natural	Shrub	Pospiviroid impedichrysanthemi	CSVd	2017	10.1016/B978-0-12-801498-1.00044-9
France	Vitis vinifera	Cultivated	Shrub	Grapevine hammerhead viroid-like RNA	GHVd	2017	10.1094/PDIS-05-17-0716-PDN
France	Solanum lycopersicum	Cultivated	Herbaceous	Pospiviroid apicimpeditum	TASVd	2017	10.1016/B978-0-12-801498-1.00044-9
France	Vitis vinifera	Cultivated	Shrub	Apscaviroid alphaflavivitis	GYSVd1	2018	10.1007/s00705-018-3949-9
France	Vitis vinifera	Cultivated	Shrub	Hostuviroid impedihumuli	HSVd	2018	10.1007/s00705-018-3949-9
France	Chrysanthemum sp.	Ornamental	Herbaceous	Pelamoviroid maculachrysanthemi	CChMVd	2024	10.3390/v16040612
France	Solanum lycopersicum	Cultivated	Herbaceous	Pospiviroid latenscolumneae	CLVd	2024	10.3390/v16040612
France	Chrysanthemum sp.	Ornamental	Herbaceous	Pospiviroid impedichrysanthemi	CSVd	2024	10.3390/v16040612
France	Argyranthemum frutescens	Ornamental	Shrub	Pospiviroid impedichrysanthemi	CSVd	2024	10.3390/v16040612
France	Jacobaea vulgaris	Natural	Herbaceous	Pospiviroid impedichrysanthemi	CSVd	2024	10.3390/v16040612
France	Vinca minor	Ornamental	Herbaceous	Pospiviroid impedichrysanthemi	CSVd	2024	10.3390/v16040612
France	Petunia x hybrida	Ornamental	Herbaceous	Pospiviroid impedichrysanthemi	CSVd	2024	10.3390/v16040612
France	Calibrachoa sp.	Ornamental	Herbaceous	Pospiviroid impedichrysanthemi	CSVd	2024	10.3390/v16040612
France	Solanum dulcamara	Natural	Shrub	Pospiviroid impedichrysanthemi	CSVd	2024	10.3390/v16040612
France	Vitis vinifera	Cultivated	Shrub	Grapevine hammerhead viroid-like RNA	GHVd	2024	10.3390/v16040612
France	Vitis vinifera	Cultivated	Shrub	Apscaviroid alphaflavivitis	GYSVd1	2024	10.3390/v16040612
France	Humulus lupulus	Cultivated	Herbaceous	Cocadviroid latenshumuli	HLVd	2024	10.3390/v16040612
France	Pyrus communis	Cultivated	Woody	Apscaviroid pustulapyri	PBCVd	2024	10.3390/v16040612
France	Prunus armeniaca	Cultivated	Woody	Pelamoviroid latenspruni	PLMVd	2024	10.3390/v16040612
France	Prunus avium	Cultivated	Woody	Pelamoviroid latenspruni	PLMVd	2024	10.3390/v16040612
France	Prunus domestica	Cultivated	Woody	Pelamoviroid latenspruni	PLMVd	2024	10.3390/v16040612
France	Prunus persica	Cultivated	Woody	Pelamoviroid latenspruni	PLMVd	2024	10.3390/v16040612
France	Brugmansia sp.	Ornamental	Shrub	Pospiviroid apicimpeditum	TASVd	2024	10.3390/v16040612
France	Solanum dulcamara	Natural	Shrub	Pospiviroid apicimpeditum	TASVd	2024	10.3390/v16040612
France	Lycianthes rantonnetii	Ornamental	Shrub	Pospiviroid apicimpeditum	TASVd	2024	10.3390/v16040612
France	Cestrum nocturnum	Ornamental	Shrub	Pospiviroid apicimpeditum	TASVd	2024	10.3390/v16040612
France	Streptosolen jamesonii	Ornamental	Shrub	Pospiviroid apicimpeditum	TASVd	2024	10.3390/v16040612
France	Solanum lycopersicum	Cultivated	Herbaceous	Pospiviroid apicimpeditum	TASVd	2024	10.3390/v16040612
France	Solanum lycopersicum	Cultivated	Herbaceous	Pospiviroid chloronani	TCDVd	2024	10.3390/v16040612
France	Prunus armeniaca	Cultivated	Woody	Hostuviroid impedihumuli	HSVd	2024	10.3390/v16040612
France	Prunus domestica	Cultivated	Woody	Hostuviroid impedihumuli	HSVd	2024	10.3390/v16040612
France	Prunus persica	Cultivated	Woody	Hostuviroid impedihumuli	HSVd	2024	10.3390/v16040612
France	Citrus spp.	Cultivated	Woody	Hostuviroid impedihumuli	HSVd	2024	10.3390/v16040612
France	Vitis vinifera	Cultivated	Shrub	Hostuviroid impedihumuli	HSVd	2024	10.3390/v16040612
Georgia	?	?	?	Pospiviroid fusituberis	PSTVd	2009	https://gd.eppo.int/taxon/PSTVD0/distribution/AZ
Germany	?	?	?	Pospiviroid impedichrysanthemi	CSVd	1973	https://gd.eppo.int/taxon/CSVD00/distribution/DE
Germany	?	?	?	Pospiviroid impedichrysanthemi	CSVd	1973	https://gd.eppo.int/taxon/CSVD00/distribution/DE
Germany	Humulus lupulus	Cultivated	Herbaceous	Cocadviroid latenshumuli	HLVd	1988	10.1093/nar/16.10.4197
Germany	Vitis vinifera	Cultivated	Shrub	Cocadviroid latenshumuli	HLVd	1988	10.1093/nar/16.6.2730
Germany	Vitis vinifera (rootstock)	Cultivated	Shrub	Hostuviroid impedihumuli	HSVd	1989	10.1093/nar/17.14.5841
Germany	Coleus blumei	Ornamental	Herbaceous	Coleviroid alphacolei	CbVd-1	1990	10.1093/nar/18.13.3998
Germany	Vitis vinifera	Cultivated	Shrub	Hostuviroid impedihumuli	HSVd	1995	10.5073/vitis.1995.34.119-123
Germany	Vitis vinifera	Cultivated	Shrub	Apscaviroid alphaflavivitis	GYSVd1	1995	10.5073/vitis.1995.34.119-123
Germany	Vitis vinifera	Cultivated	Shrub	Hostuviroid impedihumuli	HSVd	1996	10.1099/0022-1317-77-1-155
Germany	Coleus blumei	Ornamental	Herbaceous	Coleviroid gammacolei	CbVd-3	1996	10.1007/BF01718241
Germany	Brunfelsia undulata	Ornamental	Shrub	Pospiviroid latenscolumneae	CLVd	1996	10.1007/BF01718197
Germany	Coleus blumei	Ornamental	Herbaceous	Coleviroid alphacolei	CbVd-1	1996	10.1007/BF01718222
Germany	Vitis vinifera	Cultivated	Shrub	Apscaviroid alphaflavivitis	GYSVd1	1996	10.1099/0022-1317-77-1-155
Germany	Iresine herbstii	Ornamental	Herbaceous	Pospiviroid alphairesinis	IVd-1	1996	10.1099/0022-1317-77-10-2631
Germany	Solanum pseudocapsicum	Ornamental	Shrub	Pospiviroid apicimpeditum	TASVd	1996	10.1007/BF01718242
Germany	Vitis vinifera	Cultivated	Shrub	Hostuviroid impedihumuli	HSVd	1997	10.1093/oxfordjournals.pcp.a029077
Germany	Vitis vinifera	Cultivated	Shrub	Apscaviroid alphaflavivitis	GYSVd1	1997	10.1093/oxfordjournals.pcp.a029077
Germany	Solanum lycopersicum	Cultivated	Herbaceous	Pospiviroid fusituberis	PSTVd	1997	10.1007/s007050050160
Germany	Solanum jasminoides	Ornamental	Shrub	Pospiviroid exocortiscitri	CEVd	2008	10.1094/PDIS-92-6-0973A
Germany	Physalis peruviana	Cultivated	Shrub	Pospiviroid fusituberis	PSTVd	2009	10.1094/PDIS-93-3-0316A
Germany	Chrysanthemum sp.	Ornamental	Herbaceous	Pospiviroid impedichrysanthemi	CSVd	2012	10.2903/j.efsa.2012.3027
Germany	Argyranthemum frutescens	Ornamental	Shrub	Pospiviroid impedichrysanthemi	CSVd	2012	10.2903/j.efsa.2012.3027
Germany	Petunia sp.	Ornamental	Herbaceous	Pospiviroid impedichrysanthemi	CSVd	2012	10.2903/j.efsa.2012.3027
Germany	Calibrachoa sp.	Ornamental	Herbaceous	Pospiviroid impedichrysanthemi	CSVd	2012	10.2903/j.efsa.2012.3027
Germany	Humulus lupulus	Cultivated	Herbaceous	Cocadviroid rimocitri	CBCVd	2019	https://gd.eppo.int/reporting/article-6595
Germany	Vitis vinifera	Cultivated	Shrub	Apscaviroid alphaflavivitis	GYSVd1	2022	https://www.researchgate.net/publication/361793691_Diversity_and_distribution_of_viroids_in_German_grapevines_and_possible_future_implications_for_product_quality_under_global_warming_conditions
Germany	Vitis vinifera	Cultivated	Shrub	Hostuviroid impedihumuli	HSVd	2022	https://www.researchgate.net/publication/361793691_Diversity_and_distribution_of_viroids_in_German_grapevines_and_possible_future_implications_for_product_quality_under_global_warming_conditions
Germany	Humulus lupulus	Cultivated	Herbaceous	Cocadviroid latenshumuli	HLVd	2024	10.1007/s10658-024-02869-2
Germany	Malus domestica	Cultivated	Woody	Pelamoviroid malleusmali	AHVd	2025	10.3389/fmicb.2025.1592572
Greece	Pyrus communis	Cultivated	Woody	Apscaviroid cicatricimali	ASSVd	1998	10.17660/ActaHortic.1998.472.82
Greece	Prunus armeniaca	Cultivated	Woody	Hostuviroid impedihumuli	HSVd	2000	doi.org/10.14601/Phytopathol_Mediterr-1569
Greece	Prunus armeniaca	Cultivated	Woody	Hostuviroid impedihumuli	HSVd	2001	10.1099/0022-1317-82-4-953
Greece	Citrus spp.	Cultivated	Woody	Pospiviroid exocortiscitri	CEVd	2006	https://www.bpi.gr/files/journal/2008/january/journal.pdf
Greece	Malus domestica	Cultivated	Woody	Apscaviroid cicatricimali	ASSVd	2008	10.17660/ActaHortic.2008.781.76
Greece	Malus baccata	Ornamental	Woody	Apscaviroid cicatricimali	ASSVd	2008	10.17660/ActaHortic.2008.781.76
Greece	Citrus spp.	Cultivated	Woody	Apscaviroid curvifoliumcitri	CBLVd	2008	https://www.bpi.gr/files/journal/2008/january/journal.pdf
Greece	Citrus spp.	Cultivated	Woody	Apscaviroid nanocitri	CDVd	2008	https://www.bpi.gr/files/journal/2008/january/journal.pdf
Greece	Citrus spp.	Cultivated	Woody	Pospiviroid exocortiscitri	CEVd	2008	https://www.bpi.gr/files/journal/2008/january/journal.pdf
Greece	Citrus spp.	Cultivated	Woody	Hostuviroid impedihumuli	HSVd	2008	https://www.bpi.gr/files/journal/2008/january/journal.pdf
Greece	Cydonia oblonga	Cultivated	Woody	Apscaviroid pustulapyri	PBCVd	2008	10.17660/ActaHortic.2008.781.76
Greece	Crataegus sp.	Natural	Woody	Apscaviroid pustulapyri	PBCVd	2008	10.17660/ActaHortic.2008.781.76
Greece	Prunus armeniaca	Cultivated	Woody	Pelamoviroid latenspruni	PLMVd	2008	10.17660/ActaHortic.2008.781.76
Greece	Prunus persica	Cultivated	Woody	Pelamoviroid latenspruni	PLMVd	2008	10.17660/ActaHortic.2008.781.76
Greece	Malus domestica	Cultivated	Woody	Apscaviroid cicatricimali	ASSVd	2010	https://ojs.openagrar.de/index.php/JKA/article/view/615
Greece	Malus sylvestris	Natural	Woody	Apscaviroid cicatricimali	ASSVd	2010	https://ojs.openagrar.de/index.php/JKA/article/view/615
Greece	Pyrus communis	Cultivated	Woody	Apscaviroid cicatricimali	ASSVd	2010	https://ojs.openagrar.de/index.php/JKA/article/view/615
Greece	Pyrus amygdaliformis	Natural	Woody	Apscaviroid cicatricimali	ASSVd	2010	https://ojs.openagrar.de/index.php/JKA/article/view/615
Greece	Prunus avium	Cultivated	Woody	Apscaviroid cicatricimali	ASSVd	2010	https://ojs.openagrar.de/index.php/JKA/article/view/615
Greece	Prunus armeniaca	Cultivated	Woody	Hostuviroid impedihumuli	HSVd	2010	https://ojs.openagrar.de/index.php/JKA/article/view/615
Greece	Prunus persica	Cultivated	Woody	Hostuviroid impedihumuli	HSVd	2010	https://ojs.openagrar.de/index.php/JKA/article/view/615
Greece	Prunus domestica	Cultivated	Woody	Hostuviroid impedihumuli	HSVd	2010	https://ojs.openagrar.de/index.php/JKA/article/view/615
Greece	Prunus avium	Cultivated	Woody	Hostuviroid impedihumuli	HSVd	2010	https://ojs.openagrar.de/index.php/JKA/article/view/615
Greece	Prunus insititia	Cultivated	Woody	Hostuviroid impedihumuli	HSVd	2010	https://ojs.openagrar.de/index.php/JKA/article/view/615
Greece	Pyrus communis	Cultivated	Woody	Apscaviroid pustulapyri	PBCVd	2010	https://ojs.openagrar.de/index.php/JKA/article/view/615
Greece	Pyrus amygdaliformis	Natural	Woody	Apscaviroid pustulapyri	PBCVd	2010	https://ojs.openagrar.de/index.php/JKA/article/view/615
Greece	Cydonia oblonga	Cultivated	Woody	Apscaviroid pustulapyri	PBCVd	2010	https://ojs.openagrar.de/index.php/JKA/article/view/615
Greece	Malus domestica	Cultivated	Woody	Apscaviroid pustulapyri	PBCVd	2010	https://ojs.openagrar.de/index.php/JKA/article/view/615
Greece	Malus sylvestris	Natural	Woody	Apscaviroid pustulapyri	PBCVd	2010	https://ojs.openagrar.de/index.php/JKA/article/view/615
Greece	Solanum jasminoides	Ornamental	Shrub	Pospiviroid fusituberis	PSTVd	2010	10.5197/j.2044-0588.2010.021.009
Greece	Brugmansia sp.	Ornamental	Shrub	Pospiviroid fusituberis	PSTVd	2010	10.5197/j.2044-0588.2010.021.009
Greece	Citrus spp.	Cultivated	Woody	Apscaviroid curvifoliumcitri	CBLVd	2011	10.17660/ActaHortic.2011.892.33
Greece	Citrus spp.	Cultivated	Woody	Pospiviroid exocortiscitri	CEVd	2011	10.17660/ActaHortic.2011.892.33
Greece	Citrus spp.	Cultivated	Woody	Hostuviroid impedihumuli	HSVd	2011	10.17660/ActaHortic.2011.892.33
Greece	Malus domestica	Cultivated	Woody	Apscaviroid cicatricimali	ASSVd	2012	doi.org/10.5197/j.2044-0588.2012.026.008
Greece	Malus sylvestris	Natural	Woody	Apscaviroid cicatricimali	ASSVd	2012	doi.org/10.5197/j.2044-0588.2012.026.008
Greece	Pyrus communis	Cultivated	Woody	Apscaviroid cicatricimali	ASSVd	2012	doi.org/10.5197/j.2044-0588.2012.026.008
Greece	Malus domestica	Cultivated	Woody	Hostuviroid impedihumuli	HSVd	2012	doi.org/10.5197/j.2044-0588.2012.026.008
Greece	Malus sylvestris	Natural	Woody	Hostuviroid impedihumuli	HSVd	2012	doi.org/10.5197/j.2044-0588.2012.026.008
Greece	Pyrus communis	Cultivated	Woody	Hostuviroid impedihumuli	HSVd	2012	doi.org/10.5197/j.2044-0588.2012.026.008
Greece	Malus domestica	Cultivated	Woody	Apscaviroid pustulapyri	PBCVd	2012	doi.org/10.5197/j.2044-0588.2012.026.008
Greece	Malus sylvestris	Natural	Woody	Apscaviroid pustulapyri	PBCVd	2012	doi.org/10.5197/j.2044-0588.2012.026.008
Greece	Pyrus communis	Cultivated	Woody	Apscaviroid pustulapyri	PBCVd	2012	doi.org/10.5197/j.2044-0588.2012.026.008
Greece	Prunus avium	Cultivated	Woody	Apscaviroid cicatricimali	ASSVd	2013	https://www.jstor.org/stable/23721536
Greece	Citrus × sinensis	Cultivated	Woody	Cocadviroid rimocitri	CBCVd	2013	10.1007/s10658-013-0231-6
Greece	Citrus × limon	Cultivated	Woody	Cocadviroid rimocitri	CBCVd	2013	10.1007/s10658-013-0231-6
Greece	Citrus × sinensis	Cultivated	Woody	Apscaviroid curvifoliumcitri	CBLVd	2013	10.1007/s10658-013-0231-6
Greece	Citrus × sinensis	Cultivated	Woody	Apscaviroid nanocitri	CDVd	2013	10.1007/s10658-013-0231-6
Greece	Citrus × paradisi	Cultivated	Woody	Apscaviroid nanocitri	CDVd	2013	10.1007/s10658-013-0231-6
Greece	Citrus × limon	Cultivated	Woody	Apscaviroid nanocitri	CDVd	2013	10.1007/s10658-013-0231-6
Greece	Citrus × sinensis	Cultivated	Woody	Pospiviroid exocortiscitri	CEVd	2013	10.1007/s10658-013-0231-6
Greece	Citrus × limon	Cultivated	Woody	Pospiviroid exocortiscitri	CEVd	2013	10.1007/s10658-013-0231-6
Greece	Citrus × sinensis	Cultivated	Woody	Hostuviroid impedihumuli	HSVd	2013	10.1007/s10658-013-0231-6
Greece	Prunus salicina	Cultivated	Woody	Hostuviroid impedihumuli	HSVd	2013	10.1094/PDIS-03-13-0235-PDN
Greece	Prunus cerasifera	Ornamental	Woody	Hostuviroid impedihumuli	HSVd	2013	10.1094/PDIS-03-13-0235-PDN
Greece	Prunus persica	Cultivated	Woody	Hostuviroid impedihumuli	HSVd	2013	10.1094/PDIS-03-13-0235-PDN
Greece	Citrus × clementina	Cultivated	Woody	Hostuviroid impedihumuli	HSVd	2013	10.1007/s10658-013-0231-6
Greece	Citrus reticulata	Cultivated	Woody	Hostuviroid impedihumuli	HSVd	2013	10.1007/s10658-013-0231-6
Greece	Citrus × deliciosa	Cultivated	Woody	Hostuviroid impedihumuli	HSVd	2013	10.1007/s10658-013-0231-6
Greece	Citrus × paradisi	Cultivated	Woody	Hostuviroid impedihumuli	HSVd	2013	10.1007/s10658-013-0231-6
Greece	Citrus × limon	Cultivated	Woody	Hostuviroid impedihumuli	HSVd	2013	10.1007/s10658-013-0231-6
Greece	Persea americana	Cultivated	Woody	Avsunviroid albamaculaperseae	ASBVd	2018	10.1094/PDIS-12-17-1980-PDN
Greece	Citrus × latifolia	Cultivated	Woody	Cocadviroid rimocitri	CBCVd	2020	10.1094/PDIS-07-19-1385-PDN
Greece	Citrus × latifolia	Cultivated	Woody	Cocadviroid rimocitri	CBCVd	2020	10.1094/PDIS-07-19-1385-PDN
Greece	Citrus × latifolia	Cultivated	Woody	Apscaviroid nanocitri	CDVd	2020	10.1094/PDIS-07-19-1385-PDN
Greece	Citrus × latifolia	Cultivated	Woody	Pospiviroid exocortiscitri	CEVd	2020	10.1094/PDIS-07-19-1385-PDN
Greece	Vitis vinifera	Cultivated	Shrub	Grapevine hammerhead viroid-like RNA	GHVd	2020	10.1007/s42161-019-00393-5
Greece	Vitis vinifera	Cultivated	Shrub	Apscaviroid betaflavivitis	GYSVd2	2020	10.1094/PDIS-12-19-2540-PDN
Greece	Citrus × latifolia	Cultivated	Woody	Hostuviroid impedihumuli	HSVd	2020	10.1094/PDIS-07-19-1385-PDN
Greece	Vitis vinifera	Cultivated	Shrub	Apscaviroid austravitis	AGVd	2021	10.1007/s42161-021-00840-2
Greece	Solanum lycopersicum	Cultivated	Herbaceous	Pospiviroid fusituberis	PSTVd	2021	10.3390/agronomy11112188
Greece	Citrus × sinensis	Cultivated	Woody	Cocadviroid rimocitri	CBCVd	2023	10.3390/v15030605
Greece	Citrus reticulata	Cultivated	Woody	Cocadviroid rimocitri	CBCVd	2023	10.3390/v15030605
Greece	Citrus × limon	Cultivated	Woody	Cocadviroid rimocitri	CBCVd	2023	10.3390/v15030605
Greece	Citrus × paradisi	Cultivated	Woody	Cocadviroid rimocitri	CBCVd	2023	10.3390/v15030605
Greece	Citrus × aurantifolia	Cultivated	Woody	Cocadviroid rimocitri	CBCVd	2023	10.3390/v15030605
Greece	Citrus × sinensis	Cultivated	Woody	Apscaviroid curvifoliumcitri	CBLVd	2023	10.3390/v15030605
Greece	Citrus reticulata	Cultivated	Woody	Apscaviroid curvifoliumcitri	CBLVd	2023	10.3390/v15030605
Greece	Citrus × limon	Cultivated	Woody	Apscaviroid curvifoliumcitri	CBLVd	2023	10.3390/v15030605
Greece	Citrus × paradisi	Cultivated	Woody	Apscaviroid curvifoliumcitri	CBLVd	2023	10.3390/v15030605
Greece	Citrus × sinensis	Cultivated	Woody	Apscaviroid nanocitri	CDVd	2023	10.3390/v15030605
Greece	Citrus reticulata	Cultivated	Woody	Apscaviroid nanocitri	CDVd	2023	10.3390/v15030605
Greece	Citrus × limon	Cultivated	Woody	Apscaviroid nanocitri	CDVd	2023	10.3390/v15030605
Greece	Citrus × paradisi	Cultivated	Woody	Apscaviroid nanocitri	CDVd	2023	10.3390/v15030605
Greece	Citrus × aurantifolia	Cultivated	Woody	Apscaviroid nanocitri	CDVd	2023	10.3390/v15030605
Greece	Citrus × sinensis	Cultivated	Woody	Pospiviroid exocortiscitri	CEVd	2023	10.3390/v15030605
Greece	Citrus reticulata	Cultivated	Woody	Pospiviroid exocortiscitri	CEVd	2023	10.3390/v15030605
Greece	Citrus × limon	Cultivated	Woody	Pospiviroid exocortiscitri	CEVd	2023	10.3390/v15030605
Greece	Citrus × paradisi	Cultivated	Woody	Pospiviroid exocortiscitri	CEVd	2023	10.3390/v15030605
Greece	Citrus × aurantifolia	Cultivated	Woody	Pospiviroid exocortiscitri	CEVd	2023	10.3390/v15030605
Greece	Citrus × sinensis	Cultivated	Woody	Hostuviroid impedihumuli	HSVd	2023	10.3390/v15030605
Greece	Citrus reticulata	Cultivated	Woody	Hostuviroid impedihumuli	HSVd	2023	10.3390/v15030605
Greece	Citrus × limon	Cultivated	Woody	Hostuviroid impedihumuli	HSVd	2023	10.3390/v15030605
Greece	Citrus × paradisi	Cultivated	Woody	Hostuviroid impedihumuli	HSVd	2023	10.3390/v15030605
Greece	Citrus × aurantifolia	Cultivated	Woody	Hostuviroid impedihumuli	HSVd	2023	10.3390/v15030605
Greece	Ficus carica	Cultivated	Woody	Apscaviroid fossulamali	ADFVd	2024	10.3390/v16040612
Greece	Vitis vinifera	Cultivated	Shrub	Apscaviroid austravitis	AGVd	2024	10.3390/v16040612
Greece	Persea americana	Cultivated	Woody	Avsunviroid albamaculaperseae	ASBVd	2024	10.3390/v16040612
Greece	Malus domestica	Cultivated	Woody	Apscaviroid cicatricimali	ASSVd	2024	10.3390/v16040612
Greece	Prunus avium	Cultivated	Woody	Apscaviroid cicatricimali	ASSVd	2024	10.3390/v16040612
Greece	Pyrus communis	Cultivated	Woody	Apscaviroid cicatricimali	ASSVd	2024	10.3390/v16040612
Greece	Pyrus amygdaliformis	Natural	Woody	Apscaviroid cicatricimali	ASSVd	2024	10.3390/v16040612
Greece	Malus sylvestris	Natural	Woody	Apscaviroid cicatricimali	ASSVd	2024	10.3390/v16040612
Greece	Citrus spp.	Cultivated	Woody	Cocadviroid rimocitri	CBCVd	2024	10.3390/v16040612
Greece	Citrus spp.	Cultivated	Woody	Apscaviroid curvifoliumcitri	CBLVd	2024	10.3390/v16040612
Greece	Citrus spp.	Cultivated	Woody	Apscaviroid nanocitri	CDVd	2024	10.3390/v16040612
Greece	Vitis vinifera	Cultivated	Shrub	Grapevine hammerhead viroid-like RNA	GHVd	2024	10.3390/v16040612
Greece	Vitis vinifera	Cultivated	Shrub	Apscaviroid alphaflavivitis	GYSVd1	2024	10.3390/v16040612
Greece	Vitis vinifera	Cultivated	Shrub	Apscaviroid alphaflavivitis	GYSVd1	2024	10.3390/v16040612
Greece	Malus domestica	Cultivated	Woody	Apscaviroid pustulapyri	PBCVd	2024	10.3390/v16040612
Greece	Pyrus communis	Cultivated	Woody	Apscaviroid pustulapyri	PBCVd	2024	10.3390/v16040612
Greece	Cydonia oblonga	Cultivated	Woody	Apscaviroid pustulapyri	PBCVd	2024	10.3390/v16040612
Greece	Pyrus amygdaliformis	Natural	Woody	Apscaviroid pustulapyri	PBCVd	2024	10.3390/v16040612
Greece	Malus sylvestris	Natural	Woody	Apscaviroid pustulapyri	PBCVd	2024	10.3390/v16040612
Greece	Prunus persica	Cultivated	Woody	Pelamoviroid latenspruni	PLMVd	2024	10.3390/v16040612
Greece	Pyrus amygdaliformis	Natural	Woody	Pelamoviroid latenspruni	PLMVd	2024	10.3390/v16040612
Greece	Pyrus communis	Cultivated	Woody	Pelamoviroid latenspruni	PLMVd	2024	10.3390/v16040612
Greece	Crataegus monogyna	Natural	Woody	Pelamoviroid latenspruni	PLMVd	2024	10.3390/v16040612
Greece	Prunus domestica	Cultivated	Woody	Pelamoviroid latenspruni	PLMVd	2024	10.3390/v16040612
Greece	Prunus armeniaca	Cultivated	Woody	Pelamoviroid latenspruni	PLMVd	2024	10.3390/v16040612
Greece	Prunus avium	Cultivated	Woody	Pelamoviroid latenspruni	PLMVd	2024	10.3390/v16040612
Greece	Prunus salicina	Cultivated	Woody	Pelamoviroid latenspruni	PLMVd	2024	10.3390/v16040612
Greece	Cydonia oblonga	Cultivated	Woody	Pelamoviroid latenspruni	PLMVd	2024	10.3390/v16040612
Greece	Prunus dulcis	Cultivated	Woody	Hostuviroid impedihumuli	HSVd	2024	10.3390/v16040612
Greece	Prunus fenzliana	Cultivated	Woody	Hostuviroid impedihumuli	HSVd	2024	10.3390/v16040612
Greece	Prunus domestica	Cultivated	Woody	Hostuviroid impedihumuli	HSVd	2024	10.3390/v16040612
Greece	Prunus avium	Cultivated	Woody	Hostuviroid impedihumuli	HSVd	2024	10.3390/v16040612
Greece	Prunus salicina	Cultivated	Woody	Hostuviroid impedihumuli	HSVd	2024	10.3390/v16040612
Greece	Prunus persica	Cultivated	Woody	Hostuviroid impedihumuli	HSVd	2024	10.3390/v16040612
Greece	Prunus armeniaca	Cultivated	Woody	Hostuviroid impedihumuli	HSVd	2024	10.3390/v16040612
Greece	Malus domestica	Cultivated	Woody	Hostuviroid impedihumuli	HSVd	2024	10.3390/v16040612
Greece	Malus sylvestris	Natural	Woody	Hostuviroid impedihumuli	HSVd	2024	10.3390/v16040612
Greece	Vitis vinifera	Cultivated	Shrub	Hostuviroid impedihumuli	HSVd	2024	10.3390/v16040612
Greece	Citrus spp.	Cultivated	Woody	Hostuviroid impedihumuli	HSVd	2024	10.3390/v16040612
Hungary	Vitis vinifera	Cultivated	Shrub	Apscaviroid alphaflavivitis	GYSVd1	2018	doi.org/10.3389/fmicb.2018.00122
Hungary	Vitis vinifera	Cultivated	Shrub	Hostuviroid impedihumuli	HSVd	2018	doi.org/10.3389/fmicb.2018.00122
Hungary	Vitis vinifera (rootstock)	Cultivated	Shrub	Apscaviroid austravitis	AGVd	2020	10.1007/s10658-020-01942-w
Hungary	Malus domestica	Cultivated	Woody	Pelamoviroid malleusmali	AHVd	2022	10.3390/v14112347
Hungary	Prunus persica	Cultivated	Woody	Pelamoviroid latenspruni	PLMVd	2022	10.3390/plants11121591
Italy	Chrysanthemum sp.	Ornamental	Herbaceous	Pospiviroid impedichrysanthemi	CSVd	1983	https://www.jstor.org/stable/42556838
Italy	Prunus persica	Cultivated	Woody	Pelamoviroid latenspruni	PLMVd	1992	10.17660/ActaHortic.1992.309.48
Italy	Prunus persica var. nucipersica	Cultivated	Woody	Pelamoviroid latenspruni	PLMVd	1992	10.17660/ActaHortic.1992.309.48
Italy	Vitis vinifera (rootstock)	Cultivated	Shrub	Hostuviroid impedihumuli	HSVd	1995	10.5073/vitis.1995.34.119-123
Italy	Malus domestica	Cultivated	Woody	Apscaviroid fossulamali	ADFVd	1996	10.1099/0022-1317-77-11-2833
Italy	Pyrus communis	Cultivated	Woody	Apscaviroid pustulapyri	PBCVd	1997	10.1111/j.1439-0434.1997.tb00363.x
Italy	Prunus domestica	Cultivated	Woody	Pelamoviroid latenspruni	PLMVd	1997	10.1094/PDIS.1997.81.4.423C
Italy	Prunus persica	Cultivated	Woody	Hostuviroid impedihumuli	HSVd	1998	10.17660/ActaHortic.1998.472.73
Italy	Prunus domestica	Cultivated	Woody	Hostuviroid impedihumuli	HSVd	1998	10.17660/ActaHortic.1998.472.73
Italy	Prunus armeniaca	Cultivated	Woody	Hostuviroid impedihumuli	HSVd	1998	10.17660/ActaHortic.1998.472.73
Italy	Prunus dulcis	Cultivated	Woody	Hostuviroid impedihumuli	HSVd	1998	10.17660/ActaHortic.1998.472.73
Italy	Malus domestica	Cultivated	Woody	Apscaviroid fossulamali	ADFVd	1998	10.17660/ActaHortic.1998.472.79
Italy	Pyrus communis	Cultivated	Woody	Apscaviroid pustulapyri	PBCVd	1998	10.17660/ActaHortic.1998.472.73
Italy	Malus domestica	Cultivated	Woody	Apscaviroid pustulapyri	PBCVd	1998	10.17660/ActaHortic.1998.472.73
Italy	Prunus domestica	Cultivated	Woody	Pelamoviroid latenspruni	PLMVd	1998	10.17660/ActaHortic.1998.472.76
Italy	Prunus persica	Cultivated	Woody	Pelamoviroid latenspruni	PLMVd	1998	10.17660/ActaHortic.1998.472.73
Italy	Prunus domestica	Cultivated	Woody	Pelamoviroid latenspruni	PLMVd	1998	10.17660/ActaHortic.1998.472.73
Italy	Prunus persica	Cultivated	Woody	Hostuviroid impedihumuli	HSVd	2002	10.1094/PDIS.2002.86.3.329D
Italy	Malus domestica	Cultivated	Woody	Apscaviroid fossulamali	ADFVd	2002	https://www.jstor.org/stable/41998077
Italy	Prunus persica	Cultivated	Woody	Pelamoviroid latenspruni	PLMVd	2002	10.1094/PDIS.2002.86.3.329D
Italy	Prunus avium	Cultivated	Woody	Pelamoviroid latenspruni	PLMVd	2002	WOS:000179734500007
Italy	Prunus armeniaca	Cultivated	Woody	Hostuviroid impedihumuli	HSVd	2004	10.17660/ActaHortic.2004.657.61
Italy	Prunus persica	Cultivated	Woody	Hostuviroid impedihumuli	HSVd	2004	10.17660/ActaHortic.2004.657.61
Italy	Prunus domestica	Cultivated	Woody	Hostuviroid impedihumuli	HSVd	2004	10.17660/ActaHortic.2004.657.61
Italy	Pyrus communis	Cultivated	Woody	Apscaviroid pustulapyri	PBCVd	2004	10.17660/ActaHortic.2004.657.58
Italy	Citrus × sinensis	Cultivated	Woody	Hostuviroid impedihumuli	HSVd	2005	https://www.jstor.org/stable/41998221
Italy	Citrus × sinensis	Cultivated	Woody	Cocadviroid rimocitri	CBCVd	2005	https://www.jstor.org/stable/41998221
Italy	Citrus × sinensis	Cultivated	Woody	Cocadviroid rimocitri	CBCVd	2005	https://www.jstor.org/stable/41998221
Italy	Citrus reticulata	Cultivated	Woody	Cocadviroid rimocitri	CBCVd	2005	https://www.jstor.org/stable/41998221
Italy	Citrus × clementina	Cultivated	Woody	Cocadviroid rimocitri	CBCVd	2005	https://www.jstor.org/stable/41998221
Italy	Citrus × clementina	Cultivated	Woody	Cocadviroid rimocitri	CBCVd	2005	https://www.jstor.org/stable/41998221
Italy	Citrus × limon	Cultivated	Woody	Cocadviroid rimocitri	CBCVd	2005	https://www.jstor.org/stable/41998221
Italy	Citrus × limon	Cultivated	Woody	Cocadviroid rimocitri	CBCVd	2005	https://www.jstor.org/stable/41998221
Italy	Citrus × sinensis	Cultivated	Woody	Cocadviroid rimocitri	CBCVd	2005	10.1094/PD-89-0434C
Italy	Citrus × limon	Cultivated	Woody	Cocadviroid rimocitri	CBCVd	2005	10.1094/PD-89-0434C
Italy	Citrus × clementina	Cultivated	Woody	Cocadviroid rimocitri	CBCVd	2005	10.1094/PD-89-0434C
Italy	Citrus × aurantium	Cultivated	Woody	Cocadviroid rimocitri	CBCVd	2005	10.1094/PD-89-0434C
Italy	Citrus × sinensis	Cultivated	Woody	Apscaviroid curvifoliumcitri	CBLVd	2005	https://www.jstor.org/stable/41998221
Italy	Citrus × limon	Cultivated	Woody	Apscaviroid curvifoliumcitri	CBLVd	2005	https://www.jstor.org/stable/41998221
Italy	Citrus × sinensis	Cultivated	Woody	Apscaviroid curvifoliumcitri	CBLVd	2005	10.1094/PD-89-0434C
Italy	Citrus × limon	Cultivated	Woody	Apscaviroid curvifoliumcitri	CBLVd	2005	10.1094/PD-89-0434C
Italy	Citrus × sinensis	Cultivated	Woody	Apscaviroid nanocitri	CDVd	2005	https://www.jstor.org/stable/41998221
Italy	Citrus × limon	Cultivated	Woody	Apscaviroid nanocitri	CDVd	2005	https://www.jstor.org/stable/41998226
Italy	Citrus reticulata	Cultivated	Woody	Apscaviroid nanocitri	CDVd	2005	https://www.jstor.org/stable/41998221
Italy	Citrus × clementina	Cultivated	Woody	Apscaviroid nanocitri	CDVd	2005	https://www.jstor.org/stable/41998221
Italy	Citrus × limon	Cultivated	Woody	Apscaviroid nanocitri	CDVd	2005	https://www.jstor.org/stable/41998221
Italy	Citrus × paradisi	Cultivated	Woody	Apscaviroid nanocitri	CDVd	2005	https://www.jstor.org/stable/41998221
Italy	Citrus × paradisi	Cultivated	Woody	Apscaviroid nanocitri	CDVd	2005	https://www.jstor.org/stable/41998226
Italy	Citrus × bergamia	Cultivated	Woody	Apscaviroid nanocitri	CDVd	2005	https://www.jstor.org/stable/41998226
Italy	Citrus spp.	Cultivated	Woody	Apscaviroid nanocitri	CDVd	2005	10.1094/PD-89-0434C
Italy	Citrus × sinensis	Cultivated	Woody	Pospiviroid exocortiscitri	CEVd	2005	https://www.jstor.org/stable/41998221
Italy	Citrus × limon	Cultivated	Woody	Pospiviroid exocortiscitri	CEVd	2005	https://www.jstor.org/stable/41998226
Italy	Citrus reticulata	Cultivated	Woody	Pospiviroid exocortiscitri	CEVd	2005	https://www.jstor.org/stable/41998221
Italy	Citrus × clementina	Cultivated	Woody	Pospiviroid exocortiscitri	CEVd	2005	https://www.jstor.org/stable/41998221
Italy	Citrus × limon	Cultivated	Woody	Pospiviroid exocortiscitri	CEVd	2005	https://www.jstor.org/stable/41998221
Italy	Citrus × paradisi	Cultivated	Woody	Pospiviroid exocortiscitri	CEVd	2005	https://www.jstor.org/stable/41998226
Italy	Citrus × bergamia	Cultivated	Woody	Pospiviroid exocortiscitri	CEVd	2005	https://www.jstor.org/stable/41998226
Italy	Citrus × sinensis	Cultivated	Woody	Pospiviroid exocortiscitri	CEVd	2005	doi.org/10.5070/C59xn0r5td
Italy	Citrus × sinensis	Cultivated	Woody	Pospiviroid exocortiscitri	CEVd	2005	doi.org/10.5070/C59xn0r5td
Italy	Citrus reticulata	Cultivated	Woody	Pospiviroid exocortiscitri	CEVd	2005	doi.org/10.5070/C59xn0r5td
Italy	Citrus × clementina	Cultivated	Woody	Pospiviroid exocortiscitri	CEVd	2005	doi.org/10.5070/C59xn0r5td
Italy	Citrus × aurantifolia	Cultivated	Woody	Pospiviroid exocortiscitri	CEVd	2005	doi.org/10.5070/C59xn0r5td
Italy	Citrus × limon × Citrus medica	Cultivated	Woody	Pospiviroid exocortiscitri	CEVd	2005	doi.org/10.5070/C59xn0r5td
Italy	Citrus × limon	Cultivated	Woody	Pospiviroid exocortiscitri	CEVd	2005	doi.org/10.5070/C59xn0r5td
Italy	Citrus × limon	Cultivated	Woody	Pospiviroid exocortiscitri	CEVd	2005	doi.org/10.5070/C59xn0r5td
Italy	Citrus × limon	Cultivated	Woody	Hostuviroid impedihumuli	HSVd	2005	https://www.jstor.org/stable/41998226
Italy	Citrus spp.	Cultivated	Woody	Hostuviroid impedihumuli	HSVd	2005	10.1094/PD-89-0434C
Italy	Citrus reticulata	Cultivated	Woody	Hostuviroid impedihumuli	HSVd	2005	https://www.jstor.org/stable/41998221
Italy	Citrus × clementina	Cultivated	Woody	Hostuviroid impedihumuli	HSVd	2005	https://www.jstor.org/stable/41998221
Italy	Citrus × limon	Cultivated	Woody	Hostuviroid impedihumuli	HSVd	2005	https://www.jstor.org/stable/41998221
Italy	Citrus × paradisi	Cultivated	Woody	Hostuviroid impedihumuli	HSVd	2005	https://www.jstor.org/stable/41998226
Italy	Citrus × bergamia	Cultivated	Woody	Hostuviroid impedihumuli	HSVd	2005	https://www.jstor.org/stable/41998226
Italy	Citrus reticulata	Cultivated	Woody	Hostuviroid impedihumuli	HSVd	2005	doi.org/10.5070/C59xn0r5td
Italy	Citrus × clementina	Cultivated	Woody	Hostuviroid impedihumuli	HSVd	2005	doi.org/10.5070/C59xn0r5td
Italy	Citrus japonica	Cultivated	Woody	Hostuviroid impedihumuli	HSVd	2005	doi.org/10.5070/C59xn0r5td
Italy	Prunus armeniaca	Cultivated	Woody	Hostuviroid impedihumuli	HSVd	2006	10.17660/ActaHortic.2006.701.69
Italy	Solanum jasminoides	Ornamental	Shrub	Pospiviroid fusituberis	PSTVd	2007	https://www.jstor.org/stable/41998394
Italy	Lycianthes rantonnetii	Ornamental	Shrub	Pospiviroid fusituberis	PSTVd	2007	https://www.jstor.org/stable/41998394
Italy	Prunus persica	Cultivated	Woody	Pelamoviroid latenspruni	PLMVd	2008	10.17660/ActaHortic.2008.781.77
Italy	Prunus persica var. nucipersica	Cultivated	Woody	Pelamoviroid latenspruni	PLMVd	2008	10.17660/ActaHortic.2008.781.77
Italy	Solanum lycopersicum	Cultivated	Herbaceous	Pospiviroid fusituberis	PSTVd	2009	10.4454/jpp.v91i3.569
Italy	Solanum jasminoides	Ornamental	Shrub	Pospiviroid fusituberis	PSTVd	2009	10.4454/jpp.v91i3.569
Italy	Prunus domestica	Cultivated	Woody	Pelamoviroid latenspruni	PLMVd	2010	https://ojs.openagrar.de/index.php/JKA/article/view/619
Italy	Lycianthes rantonnetii	Ornamental	Shrub	Pospiviroid exocortiscitri	CEVd	2011	https://www.jstor.org/stable/41999023
Italy	Cestrum sp.	Ornamental	Shrub	Pospiviroid exocortiscitri	CEVd	2011	https://www.jstor.org/stable/41999023
Italy	Solanum jasminoides	Ornamental	Shrub	Pospiviroid exocortiscitri	CEVd	2011	https://www.webofscience.com/wos/woscc/full-record/WOS:000208688000028
Italy	Solanum jasminoides	Ornamental	Shrub	Pospiviroid exocortiscitri	CEVd	2011	https://www.researchgate.net/profile/Francesco-Di-Serio/publication/289703855_Citrus_exocortis_viroid_infecting_twenty_year_old_Solanum_jasminoides_plants_in_Italy/links/5698e5a708ae1c4279067e7a/Citrus-exocortis-viroid-infecting-twenty-year-old-Solanum-jasminoides-plants-in-Italy.pdf
Italy	Solanum lycopersicum	Cultivated	Herbaceous	Pospiviroid latenscolumneae	CLVd	2011	10.17660/ActaHortic.2011.914.26
Italy	Solanum jasminoides	Ornamental	Shrub	Pospiviroid fusituberis	PSTVd	2011	https://www.jstor.org/stable/41999023
Italy	Cestrum sp.	Ornamental	Shrub	Pospiviroid fusituberis	PSTVd	2011	https://www.jstor.org/stable/41999023
Italy	Solanum jasminoides	Ornamental	Shrub	Pospiviroid apicimpeditum	TASVd	2011	https://www.jstor.org/stable/41999023
Italy	Morus alba	Ornamental	Woody	Hostuviroid impedihumuli	HSVd	2012	10.1111/j.1439-0434.2011.01855.x
Italy	Argyranthemum frutescens	Ornamental	Shrub	Pospiviroid impedichrysanthemi	CSVd	2012	https://www.jstor.org/stable/45156056
Italy	Vitis vinifera	Cultivated	Shrub	Grapevine hammerhead viroid-like RNA	GHVd	2012	10.1073/pnas.1117815109
Italy	Hibiscus rosa-sinensis	Ornamental	Shrub	Hostuviroid impedihumuli	HSVd	2013	10.5197/j.2044-0588.2013.027.014
Italy	Vitis vinifera	Cultivated	Shrub	Hostuviroid impedihumuli	HSVd	2014	10.1007/s10658-014-0458-x
Italy	Ficus carica	Cultivated	Woody	Apscaviroid fossulamali	ADFVd	2014	10.1016/j.virusres.2014.03.026
Italy	Vitis vinifera	Cultivated	Shrub	Apscaviroid austravitis	AGVd	2014	10.1007/s10658-014-0458-x
Italy	Vitis vinifera	Cultivated	Shrub	Apscaviroid alphaflavivitis	GYSVd1	2014	10.1007/s10658-014-0458-x
Italy	Vitis vinifera	Cultivated	Shrub	Apscaviroid betaflavivitis	GYSVd2	2014	10.1007/s10658-014-0458-x
Italy	Solanum lycopersicum	Cultivated	Herbaceous	Pospiviroid apicimpeditum	TASVd	2014	10.1094/PDIS-02-14-0206-PDN
Italy	Portulaca spp.	Ornamental	Herbaceous	Pospiviroid alphairesinis	IVd-1	2015	10.1094/PDIS-03-15-0361-PDN
Italy	Celosia cristata	Ornamental	Herbaceous	Pospiviroid alphairesinis	IVd-1	2015	10.1094/PDIS-03-15-0361-PDN
Italy	Celosia plumosa	Ornamental	Herbaceous	Pospiviroid alphairesinis	IVd-1	2015	10.1094/PDIS-03-15-0361-PDN
Italy	Citrus × aurantifolia	Cultivated	Woody	Hostuviroid impedihumuli	HSVd	2017	10.1016/j.cropro.2017.08.026
Italy	Citrus × deliciosa	Cultivated	Woody	Hostuviroid impedihumuli	HSVd	2017	10.1016/j.cropro.2017.08.026
Italy	Citrus × limetta	Cultivated	Woody	Hostuviroid impedihumuli	HSVd	2017	10.1016/j.cropro.2017.08.026
Italy	Citrus × limon	Cultivated	Woody	Hostuviroid impedihumuli	HSVd	2017	10.1016/j.cropro.2017.08.026
Italy	Citrus × limon	Cultivated	Woody	Cocadviroid rimocitri	CBCVd	2017	10.1016/j.cropro.2017.08.026
Italy	Citrus × Limonimedica 'Florentina'	Cultivated	Woody	Cocadviroid rimocitri	CBCVd	2017	10.1016/j.cropro.2017.08.026
Italy	Citrus × limon	Cultivated	Woody	Apscaviroid curvifoliumcitri	CBLVd	2017	10.1016/j.cropro.2017.08.026
Italy	Citrus × aurantium	Cultivated	Woody	Apscaviroid curvifoliumcitri	CBLVd	2017	10.1016/j.cropro.2017.08.026
Italy	Citrus × clementina	Cultivated	Woody	Apscaviroid curvifoliumcitri	CBLVd	2017	10.1016/j.cropro.2017.08.026
Italy	Citrus × aurantifolia	Cultivated	Woody	Apscaviroid nanocitri	CDVd	2017	10.1016/j.cropro.2017.08.026
Italy	Citrus × deliciosa	Cultivated	Woody	Apscaviroid nanocitri	CDVd	2017	10.1016/j.cropro.2017.08.026
Italy	Citrus × limetta	Cultivated	Woody	Apscaviroid nanocitri	CDVd	2017	10.1016/j.cropro.2017.08.026
Italy	Citrus × limon	Cultivated	Woody	Apscaviroid nanocitri	CDVd	2017	10.1016/j.cropro.2017.08.026
Italy	Citrus × macrophylla	Cultivated	Woody	Apscaviroid nanocitri	CDVd	2017	10.1016/j.cropro.2017.08.026
Italy	Citrus medica	Cultivated	Woody	Apscaviroid nanocitri	CDVd	2017	10.1016/j.cropro.2017.08.026
Italy	Citrus × clementina	Cultivated	Woody	Apscaviroid nanocitri	CDVd	2017	10.1016/j.cropro.2017.08.026
Italy	Citrus × limonia	Cultivated	Woody	Apscaviroid nanocitri	CDVd	2017	10.1016/j.cropro.2017.08.026
Italy	Citrus × lumia	Cultivated	Woody	Apscaviroid nanocitri	CDVd	2017	10.1016/j.cropro.2017.08.026
Italy	Citrus × paradisi	Cultivated	Woody	Apscaviroid nanocitri	CDVd	2017	10.1016/j.cropro.2017.08.026
Italy	Citrus × sinensis	Cultivated	Woody	Apscaviroid nanocitri	CDVd	2017	10.1016/j.cropro.2017.08.026
Italy	Fortunella margarita	Cultivated	Shrub	Apscaviroid nanocitri	CDVd	2017	10.1016/j.cropro.2017.08.026
Italy	Fortunella margarita × Citrus× clementina	Cultivated	Woody	Apscaviroid nanocitri	CDVd	2017	10.1016/j.cropro.2017.08.026
Italy	Citrus × aurantifolia	Cultivated	Woody	Pospiviroid exocortiscitri	CEVd	2017	10.1016/j.cropro.2017.08.026
Italy	Citrus × bergamia	Cultivated	Woody	Pospiviroid exocortiscitri	CEVd	2017	10.1016/j.cropro.2017.08.026
Italy	Citrus × deliciosa	Cultivated	Woody	Pospiviroid exocortiscitri	CEVd	2017	10.1016/j.cropro.2017.08.026
Italy	Citrus × deliciosa × Citrus × paradisi	Cultivated	Woody	Pospiviroid exocortiscitri	CEVd	2017	10.1016/j.cropro.2017.08.026
Italy	Citrus × grandis	Cultivated	Woody	Pospiviroid exocortiscitri	CEVd	2017	10.1016/j.cropro.2017.08.026
Italy	Citrus × limetta	Cultivated	Woody	Pospiviroid exocortiscitri	CEVd	2017	10.1016/j.cropro.2017.08.026
Italy	Citrus × limon	Cultivated	Woody	Pospiviroid exocortiscitri	CEVd	2017	10.1016/j.cropro.2017.08.026
Italy	Citrus × macrophylla	Cultivated	Woody	Pospiviroid exocortiscitri	CEVd	2017	10.1016/j.cropro.2017.08.026
Italy	Citrus medica	Cultivated	Woody	Pospiviroid exocortiscitri	CEVd	2017	10.1016/j.cropro.2017.08.026
Italy	Citrus × mitis	Cultivated	Woody	Pospiviroid exocortiscitri	CEVd	2017	10.1016/j.cropro.2017.08.026
Italy	Citrus × myrtifolia	Cultivated	Woody	Pospiviroid exocortiscitri	CEVd	2017	10.1016/j.cropro.2017.08.026
Italy	Citrus × aurantium	Cultivated	Woody	Pospiviroid exocortiscitri	CEVd	2017	10.1016/j.cropro.2017.08.026
Italy	Citrus × clementina	Cultivated	Woody	Pospiviroid exocortiscitri	CEVd	2017	10.1016/j.cropro.2017.08.026
Italy	Citrus × limonia	Cultivated	Woody	Pospiviroid exocortiscitri	CEVd	2017	10.1016/j.cropro.2017.08.026
Italy	Citrus × Limonimedica 'Florentina'	Cultivated	Woody	Pospiviroid exocortiscitri	CEVd	2017	10.1016/j.cropro.2017.08.026
Italy	Citrus × lumia	Cultivated	Woody	Pospiviroid exocortiscitri	CEVd	2017	10.1016/j.cropro.2017.08.026
Italy	Citrus × paradisi	Cultivated	Woody	Pospiviroid exocortiscitri	CEVd	2017	10.1016/j.cropro.2017.08.026
Italy	Citrus × meyeri	Cultivated	Woody	Pospiviroid exocortiscitri	CEVd	2017	10.1016/j.cropro.2017.08.026
Italy	Citrus × sinensis	Cultivated	Woody	Pospiviroid exocortiscitri	CEVd	2017	10.1016/j.cropro.2017.08.026
Italy	Fortunella margarita	Cultivated	Shrub	Pospiviroid exocortiscitri	CEVd	2017	10.1016/j.cropro.2017.08.026
Italy	Chrysanthemum sp.	Ornamental	Herbaceous	Pospiviroid impedichrysanthemi	CSVd	2017	10.1016/B978-0-12-801498-1.00044-9
Italy	Argyranthemum frutescens	Ornamental	Shrub	Pospiviroid impedichrysanthemi	CSVd	2017	10.1016/B978-0-12-801498-1.00044-9
Italy	Jacobaea vulgaris	Natural	Herbaceous	Pospiviroid impedichrysanthemi	CSVd	2017	10.1016/B978-0-12-801498-1.00044-9
Italy	Vinca minor	Ornamental	Herbaceous	Pospiviroid impedichrysanthemi	CSVd	2017	10.1016/B978-0-12-801498-1.00044-9
Italy	Petunia x hybrida	Ornamental	Herbaceous	Pospiviroid impedichrysanthemi	CSVd	2017	10.1016/B978-0-12-801498-1.00044-9
Italy	Calibrachoa sp.	Ornamental	Herbaceous	Pospiviroid impedichrysanthemi	CSVd	2017	10.1016/B978-0-12-801498-1.00044-9
Italy	Solanum dulcamara	Natural	Shrub	Pospiviroid impedichrysanthemi	CSVd	2017	10.1016/B978-0-12-801498-1.00044-9
Italy	Citrus medica	Cultivated	Woody	Hostuviroid impedihumuli	HSVd	2017	10.1016/j.cropro.2017.08.026
Italy	Citrus × volkameriana	Cultivated	Woody	Hostuviroid impedihumuli	HSVd	2017	10.1016/j.cropro.2017.08.026
Italy	Citrus × aurantium	Cultivated	Woody	Hostuviroid impedihumuli	HSVd	2017	10.1016/j.cropro.2017.08.026
Italy	Citrus × clementina	Cultivated	Woody	Hostuviroid impedihumuli	HSVd	2017	10.1016/j.cropro.2017.08.026
Italy	Citrus × limonia	Cultivated	Woody	Hostuviroid impedihumuli	HSVd	2017	10.1016/j.cropro.2017.08.026
Italy	Citrus × Limonimedica 'Florentina'	Cultivated	Woody	Hostuviroid impedihumuli	HSVd	2017	10.1016/j.cropro.2017.08.026
Italy	Citrus × lumia	Cultivated	Woody	Hostuviroid impedihumuli	HSVd	2017	10.1016/j.cropro.2017.08.026
Italy	Citrus × paradisi	Cultivated	Woody	Hostuviroid impedihumuli	HSVd	2017	10.1016/j.cropro.2017.08.026
Italy	Citrus × sinensis	Cultivated	Woody	Hostuviroid impedihumuli	HSVd	2017	10.1016/j.cropro.2017.08.026
Italy	Vitis vinifera	Cultivated	Shrub	Apscaviroid latensvitis	GLVd	2018	10.1094/PDIS-01-18-0076-PDN
Italy	Malus domestica	Cultivated	Woody	Pelamoviroid malleusmali	AHVd	2019	10.1016/j.virusres.2019.197644
Italy	Solanum lycopersicum	Cultivated	Herbaceous	Pospiviroid fusituberis	PSTVd	2021	10.3390/agronomy11112188
Italy	Prunus persica	Cultivated	Woody	Pelamoviroid latenspruni	PLMVd	2023	10.1007/s42161-023-01430-0
Italy	Malus domestica	Cultivated	Woody	Apscaviroid fossulamali	ADFVd	2024	10.3390/v16040612
Italy	Ficus carica	Cultivated	Woody	Apscaviroid fossulamali	ADFVd	2024	10.3390/v16040612
Italy	Vitis vinifera	Cultivated	Shrub	Apscaviroid austravitis	AGVd	2024	10.3390/v16040612
Italy	Malus domestica	Cultivated	Woody	Pelamoviroid malleusmali	AHVd	2024	10.3390/v16040612
Italy	Eriobotrya japonica	Cultivated	Woody	Pelamoviroid malleusmali	AHVd	2024	10.3390/v16040612
Italy	Pyrus communis	Cultivated	Woody	Apscaviroid cicatricimali	ASSVd	2024	10.3390/v16040612
Italy	Hibiscus rosa-sinensis	Ornamental	Shrub	Cocadviroid rimocitri	CBCVd	2024	10.36253/phyto-15435
Italy	Hibiscus rosa-sinensis	Ornamental	Shrub	Pospiviroid exocortiscitri	CEVd	2024	10.36253/phyto-15435
Italy	Hibiscus rosa-sinensis	Ornamental	Shrub	Pospiviroid exocortiscitri	CEVd	2024	10.36253/phyto-15435
Italy	Cestrum nocturnum	Ornamental	Shrub	Pospiviroid exocortiscitri	CEVd	2024	10.3390/v16040612
Italy	Lycianthes rantonnetii	Ornamental	Shrub	Pospiviroid exocortiscitri	CEVd	2024	10.3390/v16040612
Italy	Vitis vinifera	Cultivated	Shrub	Pospiviroid exocortiscitri	CEVd	2024	10.3390/v16040612
Italy	Vitis vinifera	Cultivated	Shrub	Pospiviroid exocortiscitri	CEVd	2024	10.3390/v16040612
Italy	Solanum lycopersicum	Cultivated	Herbaceous	Pospiviroid latenscolumneae	CLVd	2024	10.3390/v16040612
Italy	Chrysanthemum sp.	Ornamental	Herbaceous	Pospiviroid impedichrysanthemi	CSVd	2024	10.3390/v16040612
Italy	Argyranthemum frutescens	Ornamental	Shrub	Pospiviroid impedichrysanthemi	CSVd	2024	10.3390/v16040612
Italy	Jacobaea vulgaris	Natural	Herbaceous	Pospiviroid impedichrysanthemi	CSVd	2024	10.3390/v16040612
Italy	Vinca minor	Ornamental	Herbaceous	Pospiviroid impedichrysanthemi	CSVd	2024	10.3390/v16040612
Italy	Petunia x hybrida	Ornamental	Herbaceous	Pospiviroid impedichrysanthemi	CSVd	2024	10.3390/v16040612
Italy	Calibrachoa sp.	Ornamental	Herbaceous	Pospiviroid impedichrysanthemi	CSVd	2024	10.3390/v16040612
Italy	Solanum dulcamara	Natural	Shrub	Pospiviroid impedichrysanthemi	CSVd	2024	10.3390/v16040612
Italy	Hibiscus rosa-sinensis	Ornamental	Shrub	Apscaviroid zetacitri	CVd-IV	2024	10.36253/phyto-15435
Italy	Vitis vinifera	Cultivated	Shrub	Grapevine hammerhead viroid-like RNA	GHVd	2024	10.3390/v16040612
Italy	Vitis vinifera	Cultivated	Shrub	Apscaviroid latensvitis	GLVd	2024	10.3390/v16040612
Italy	Vitis vinifera	Cultivated	Shrub	Apscaviroid alphaflavivitis	GYSVd1	2024	10.3390/v16040612
Italy	Vitis vinifera	Cultivated	Shrub	Apscaviroid betaflavivitis	GYSVd2	2024	10.3390/v16040612
Italy	Ptilotus macrocephalus	Ornamental	Herbaceous	Pospiviroid alphairesinis	IVd-1	2024	10.3390/v16040612
Italy	Celosia cristata	Ornamental	Herbaceous	Pospiviroid alphairesinis	IVd-1	2024	10.3390/v16040612
Italy	Portulaca oleracea	Natural	Herbaceous	Pospiviroid alphairesinis	IVd-1	2024	10.3390/v16040612
Italy	Pyrus communis	Cultivated	Woody	Apscaviroid pustulapyri	PBCVd	2024	10.3390/v16040612
Italy	Prunus armeniaca	Cultivated	Woody	Pelamoviroid latenspruni	PLMVd	2024	10.3390/v16040612
Italy	Prunus avium	Cultivated	Woody	Pelamoviroid latenspruni	PLMVd	2024	10.3390/v16040612
Italy	Prunus salicina	Cultivated	Woody	Pelamoviroid latenspruni	PLMVd	2024	10.3390/v16040612
Italy	Prunus domestica	Cultivated	Woody	Pelamoviroid latenspruni	PLMVd	2024	10.3390/v16040612
Italy	Pyrus communis	Cultivated	Woody	Pelamoviroid latenspruni	PLMVd	2024	10.3390/v16040612
Italy	Prunus tomentosa	Cultivated	Woody	Pelamoviroid latenspruni	PLMVd	2024	10.3390/v16040612
Italy	Solanum lycopersicum	Cultivated	Herbaceous	Pospiviroid fusituberis	PSTVd	2024	10.3390/v16040612
Italy	Brugmansia sp.	Ornamental	Shrub	Pospiviroid apicimpeditum	TASVd	2024	10.3390/v16040612
Italy	Solanum dulcamara	Natural	Shrub	Pospiviroid apicimpeditum	TASVd	2024	10.3390/v16040612
Italy	Lycianthes rantonnetii	Ornamental	Shrub	Pospiviroid apicimpeditum	TASVd	2024	10.3390/v16040612
Italy	Cestrum nocturnum	Ornamental	Shrub	Pospiviroid apicimpeditum	TASVd	2024	10.3390/v16040612
Italy	Streptosolen jamesonii	Ornamental	Shrub	Pospiviroid apicimpeditum	TASVd	2024	10.3390/v16040612
Italy	Solanum lycopersicum	Cultivated	Herbaceous	Pospiviroid apicimpeditum	TASVd	2024	10.3390/v16040612
Italy	Prunus armeniaca	Cultivated	Woody	Hostuviroid impedihumuli	HSVd	2024	10.3390/v16040612
Italy	Prunus domestica	Cultivated	Woody	Hostuviroid impedihumuli	HSVd	2024	10.3390/v16040612
Italy	Prunus persica	Cultivated	Woody	Hostuviroid impedihumuli	HSVd	2024	10.3390/v16040612
Italy	Citrus spp.	Cultivated	Woody	Hostuviroid impedihumuli	HSVd	2024	10.3390/v16040612
Italy	Vitis vinifera	Cultivated	Shrub	Hostuviroid impedihumuli	HSVd	2024	10.3390/v16040612
Italy	Citrus × sinensis	Cultivated	Woody	Apscaviroid epsiloncitri	CVd-V	2025	10.1002/ndr2.70053
Italy	Citrus × sinensis	Cultivated	Woody	Pospiviroid exocortiscitri	CEVd	1978	https://www.jstor.org/stable/42556738
Italy	Citrus × limon	Cultivated	Woody	Pospiviroid exocortiscitri	CEVd	1978	https://www.jstor.org/stable/42556738
Italy	Citrus medica	Cultivated	Woody	Pospiviroid exocortiscitri	CEVd	1978	https://www.jstor.org/stable/42556738
Kosovo	Prunus persica	Cultivated	Woody	Hostuviroid impedihumuli	HSVd	2006	https://www.jstor.org/stable/41998343
Kosovo	Prunus armeniaca	Cultivated	Woody	Hostuviroid impedihumuli	HSVd	2006	https://www.jstor.org/stable/41998343
Kosovo	Prunus persica	Cultivated	Woody	Pelamoviroid latenspruni	PLMVd	2006	https://www.jstor.org/stable/41998343
Malta	Pyrus communis	Cultivated	Woody	Apscaviroid pustulapyri	PBCVd	2024	10.3390/v16040612
Montenegro	Verbena sp.	Ornamental	Herbaceous	Pospiviroid exocortiscitri	CEVd	2012	10.1094/PDIS-11-11-0994
Montenegro	Prunus persica	Cultivated	Woody	Pelamoviroid latenspruni	PLMVd	2012	10.1094/PDIS-06-11-0487
Montenegro	Solanum jasminoides	Ornamental	Shrub	Pospiviroid fusituberis	PSTVd	2016	https://www.cabidigitallibrary.org/doi/pdf/10.5555/20163126123
Montenegro	Brugmansia sp.	Ornamental	Shrub	Pospiviroid fusituberis	PSTVd	2016	https://www.cabidigitallibrary.org/doi/pdf/10.5555/20163126123
Montenegro	Lycianthes rantonnetii	Ornamental	Shrub	Pospiviroid fusituberis	PSTVd	2016	https://www.cabidigitallibrary.org/doi/pdf/10.5555/20163126123
Montenegro	Datura sp.	Ornamental	Shrub	Pospiviroid fusituberis	PSTVd	2016	https://www.cabidigitallibrary.org/doi/pdf/10.5555/20163126123
Montenegro	Solanum lycopersicum	Cultivated	Herbaceous	Pospiviroid fusituberis	PSTVd	2021	10.3390/agronomy11112188
Montenegro	Malus domestica	Cultivated	Woody	Pelamoviroid malleusmali	AHVd	2024	10.1094/PDIS-02-24-0474-PDN
Montenegro	Verbena sp.	Ornamental	Herbaceous	Pospiviroid exocortiscitri	CEVd	2024	10.3390/v16040612
Netherlands	Cucumis sativus	Cultivated	Herbaceous	Hostuviroid impedihumuli	HSVd	1974	10.1007/BF01980613
Netherlands	Solanum lycopersicum	Cultivated	Herbaceous	Hostuviroid impedihumuli	HSVd	1980	doi.org/10.1007/BF01989706
Netherlands	Solanum tuberosum	Cultivated	Herbaceous	Hostuviroid impedihumuli	HSVd	1980	doi.org/10.1007/BF01989706
Netherlands	Solanum melongena	Cultivated	Herbaceous	Hostuviroid impedihumuli	HSVd	1980	doi.org/10.1007/BF01989706
Netherlands	Chrysanthemum sp.	Ornamental	Herbaceous	Hostuviroid impedihumuli	HSVd	1980	doi.org/10.1007/BF01989706
Netherlands	Solanum lycopersicum	Cultivated	Herbaceous	Pospiviroid impedichrysanthemi	CSVd	1980	doi.org/10.1007/BF01989706
Netherlands	Solanum tuberosum	Cultivated	Herbaceous	Pospiviroid impedichrysanthemi	CSVd	1980	doi.org/10.1007/BF01989706
Netherlands	Chrysanthemum sp.	Ornamental	Herbaceous	Pospiviroid impedichrysanthemi	CSVd	1980	doi.org/10.1007/BF01989706
Netherlands	Petunia sp.	Ornamental	Herbaceous	Pospiviroid impedichrysanthemi	CSVd	1998	10.1023/A:1008688023649
Netherlands	Solanum lycopersicum	Cultivated	Herbaceous	Pospiviroid exocortiscitri	CEVd	2004	10.1007/s10658-004-2493-5
Netherlands	Solanum lycopersicum	Cultivated	Herbaceous	Pospiviroid latenscolumneae	CLVd	2004	10.1007/s10658-004-2493-5
Netherlands	Solanum lycopersicum	Cultivated	Herbaceous	Pospiviroid fusituberis	PSTVd	2004	10.1007/s10658-004-2493-5
Netherlands	Solanum lycopersicum	Cultivated	Herbaceous	Pospiviroid chloronani	TCDVd	2004	10.1007/s10658-004-2493-5
Netherlands	Solanum jasminoides	Ornamental	Shrub	Pospiviroid impedichrysanthemi	CSVd	2006	10.1094/PD-90-1359A
Netherlands	Solanum jasminoides	Ornamental	Shrub	Pospiviroid exocortiscitri	CEVd	2008	10.1094/PDIS-92-6-0973A
Netherlands	Verbena sp.	Ornamental	Herbaceous	Pospiviroid exocortiscitri	CEVd	2008	10.1111/j.1365-3059.2007.01662.x
Netherlands	Brugmansia suaveolens	Ornamental	Shrub	Pospiviroid fusituberis	PSTVd	2008	10.1111/j.1365-3059.2007.01662.x
Netherlands	Solanum jasminoides	Ornamental	Shrub	Pospiviroid fusituberis	PSTVd	2008	10.1111/j.1365-3059.2007.01662.x
Netherlands	Streptosolen jamesonii	Ornamental	Shrub	Pospiviroid fusituberis	PSTVd	2008	10.1111/j.1365-3059.2007.01742.x
Netherlands	Cestrum sp.	Ornamental	Shrub	Pospiviroid apicimpeditum	TASVd	2008	10.1111/j.1365-3059.2007.01662.x
Netherlands	Capsicum annuum	Cultivated	Herbaceous	Pospiviroid parvicapsici	PCFVd	2009	10.1016/j.virusres.2009.05.002
Netherlands	Celosia plumosa	Ornamental	Herbaceous	Pospiviroid alphairesinis	IVd-1	2010	10.1094/PDIS-94-7-0920C
Netherlands	Lycianthes rantonnetii	Ornamental	Shrub	Pospiviroid apicimpeditum	TASVd	2010	10.1094/PDIS-94-6-0791A
Netherlands	Streptosolen jamesonii	Ornamental	Shrub	Pospiviroid apicimpeditum	TASVd	2010	10.1094/PDIS-94-6-0791A
Netherlands	Nematanthus sp.	Ornamental	Shrub	Pospiviroid exocortiscitri	CEVd	2012	10.1007/s10658-012-0005-6
Netherlands	Solanum jasminoides	Ornamental	Shrub	Pospiviroid exocortiscitri	CEVd	2012	10.1007/s10658-012-0005-6
Netherlands	Verbena sp.	Ornamental	Herbaceous	Pospiviroid exocortiscitri	CEVd	2012	10.1007/s10658-012-0005-6
Netherlands	Vinca major	Ornamental	Herbaceous	Pospiviroid impedichrysanthemi	CSVd	2012	10.1007/s10658-012-0005-6
Netherlands	Vinca minor	Ornamental	Herbaceous	Pospiviroid impedichrysanthemi	CSVd	2012	10.1007/s10658-012-0005-6
Netherlands	Brugmansia sp.	Ornamental	Shrub	Pospiviroid fusituberis	PSTVd	2012	10.1007/s10658-012-0005-6
Netherlands	Calibrachoa sp.	Ornamental	Herbaceous	Pospiviroid fusituberis	PSTVd	2012	10.1007/s10658-012-0005-6
Netherlands	Lycianthes rantonnetii	Ornamental	Shrub	Pospiviroid fusituberis	PSTVd	2012	10.1007/s10658-012-0005-6
Netherlands	Solanum jasminoides	Ornamental	Shrub	Pospiviroid fusituberis	PSTVd	2012	10.1007/s10658-012-0005-6
Netherlands	Brugmansia sp.	Ornamental	Shrub	Pospiviroid apicimpeditum	TASVd	2012	10.1007/s10658-012-0005-6
Netherlands	Cestrum sp.	Ornamental	Shrub	Pospiviroid apicimpeditum	TASVd	2012	10.1007/s10658-012-0005-6
Netherlands	Lycianthes rantonnetii	Ornamental	Shrub	Pospiviroid apicimpeditum	TASVd	2012	10.1007/s10658-012-0005-6
Netherlands	Solanum jasminoides	Ornamental	Shrub	Pospiviroid apicimpeditum	TASVd	2012	10.1007/s10658-012-0005-6
Netherlands	Streptosolen jamesonii	Ornamental	Shrub	Pospiviroid apicimpeditum	TASVd	2012	10.1007/s10658-012-0005-6
Netherlands	Solanum lycopersicum	Cultivated	Herbaceous	Pospiviroid apicimpeditum	TASVd	2012	10.1007/s10658-012-0005-6
Netherlands	Petunia sp.	Ornamental	Herbaceous	Pospiviroid chloronani	TCDVd	2012	10.1007/s10658-012-0005-6
Netherlands	Dahlia sp.	Ornamental	Herbaceous	Hostuviroid latensdahliae	DLVd	2013	10.1099/vir.0.048751-0
Netherlands	Portulaca sp.	Ornamental	Herbaceous	Pospiviroid latensportulacae	PoLVd	2015	10.1016/j.virusres.2015.05.005
Netherlands	Dahlia sp.	Ornamental	Herbaceous	Pospiviroid fusituberis	PSTVd	2016	10.1007/s10658-016-0911-0
Netherlands	Dianthus caryophyllus	Ornamental	Herbaceous	Carnation small viroid-like RNA 1	CarSV-1	2023	10.1128/mra.01219-22
Norway	?	?	?	Pospiviroid impedichrysanthemi	CSVd	2011	https://gd.eppo.int/taxon/CSVD00/distribution/NO
Poland	Solanum lycopersicum	Cultivated	Herbaceous	Pospiviroid fusituberis	PSTVd	1994	10.1007/BF01379128
Poland	Humulus lupulus	Cultivated	Herbaceous	Cocadviroid latenshumuli	HLVd	1996	WOS:A1996BJ44X00025
Poland	Humulus lupulus	Cultivated	Herbaceous	Cocadviroid latenshumuli	HLVd	2001	10.17660/ActaHortic.2001.550.48
Poland	Humulus lupulus	Cultivated	Herbaceous	Cocadviroid latenshumuli	HLVd	2001	10.17660/ActaHortic.2001.550.47
Poland	Prunus armeniaca	Cultivated	Woody	Pelamoviroid latenspruni	PLMVd	2001	Paduch-Cichal E, Skrzeczkowski JL (2001) Occurrence of peach latent mosaic viroid in Polish orchards. Phytopathologia Polonica no. 22, 137-143
Poland	Prunus persica	Cultivated	Woody	Pelamoviroid latenspruni	PLMVd	2001	Paduch-Cichal E, Skrzeczkowski JL (2001) Occurrence of peach latent mosaic viroid in Polish orchards. Phytopathologia Polonica no. 22, 137-143
Poland	Humulus lupulus	Cultivated	Herbaceous	Cocadviroid latenshumuli	HLVd	2005	10.17660/ActaHortic.2005.668.19
Poland	Chrysanthemum sp.	Ornamental	Herbaceous	Pospiviroid impedichrysanthemi	CSVd	2012	https://gd.eppo.int/taxon/CSVD00/distribution/PL
Poland	Solanum jasminoides	Ornamental	Shrub	Pospiviroid fusituberis	PSTVd	2013	10.1094/PDIS-04-13-0382-PDN
Poland	Lycianthes rantonnetii	Ornamental	Shrub	Pospiviroid apicimpeditum	TASVd	2013	10.1094/PDIS-04-13-0382-PDN
Poland	Humulus lupulus	Cultivated	Herbaceous	Cocadviroid latenshumuli	HLVd	2018	10.1016/j.indcrop.2018.08.009
Poland	Prunus persica	Cultivated	Woody	Pelamoviroid latenspruni	PLMVd	2023	10.2478/johr-2023-0036
Poland	Prunus armeniaca	Cultivated	Woody	Pelamoviroid latenspruni	PLMVd	2023	10.2478/johr-2023-0036
Poland	Prunus salicina	Cultivated	Woody	Pelamoviroid latenspruni	PLMVd	2023	10.2478/johr-2023-0036
Poland	Prunus persica var. nucipersica	Cultivated	Woody	Pelamoviroid latenspruni	PLMVd	2023	10.2478/johr-2023-0036
Portugal	Citrus spp.	Cultivated	Woody	Pospiviroid exocortiscitri	CEVd	1995	https://openknowledge.fao.org/handle/20.500.14283/u5000e
Portugal	Vitis vinifera	Cultivated	Shrub	Hostuviroid impedihumuli	HSVd	2022	10.1094/PDIS-06-22-1326-PDN
Portugal	Vitis vinifera	Cultivated	Shrub	Apscaviroid alphaflavivitis	GYSVd1	2022	10.1094/PDIS-06-22-1326-PDN
Romania	Prunus persica	Cultivated	Woody	Pelamoviroid latenspruni	PLMVd	2006	10.17660/ActaHortic.2008.781.6
Romania	Malus domestica	Cultivated	Woody	Pelamoviroid malleusmali	AHVd	2022	10.3390/plants11050675
Russia	Solanum tuberosum	Cultivated	Herbaceous	Pospiviroid fusituberis	PSTVd	2009	doi.org/10.1094/PDIS-93-7-0752
Russia	Solanum tuberosum	Cultivated	Herbaceous	Pospiviroid impedichrysanthemi	CSVd	2019	10.1007/s10327-019-00851-z
Russia	Solanum tuberosum	Cultivated	Herbaceous	Pospiviroid fusituberis	PSTVd	2019	10.3390/pathogens8010018
Russia	Vitis vinifera	Cultivated	Shrub	Apscaviroid austravitis	AGVd	2021	10.3390/v13122432
Russia	Solanum tuberosum	Cultivated	Herbaceous	Pospiviroid impedichrysanthemi	CSVd	2021	10.1007/s10658-021-02339-z
Russia	Solanum nigrum	Natural	Herbaceous	Pospiviroid impedichrysanthemi	CSVd	2021	10.1007/s10658-021-02339-z
Russia	Vitis vinifera	Cultivated	Shrub	Apscaviroid betaflavivitis	GYSVd2	2021	10.3390/v13122432
Russia	Solanum tuberosum	Cultivated	Herbaceous	Pospiviroid fusituberis	PSTVd	2021	10.1007/s10658-021-02339-z
Russia	Vitis vinifera	Cultivated	Shrub	Hostuviroid impedihumuli	HSVd	2023	10.3390/plants12183292
Russia	Vitis vinifera	Cultivated	Shrub	Hostuviroid impedihumuli	HSVd	2023	10.3390/v15122429
Russia	Vitis vinifera	Cultivated	Shrub	Apscaviroid alphaflavivitis	GYSVd1	2023	10.3390/plants12183292
Russia	Vitis vinifera	Cultivated	Shrub	Apscaviroid alphaflavivitis	GYSVd1	2023	10.3390/v15122429
Russia	Vitis vinifera subsp. sylvestris	Natural	Shrub	Apscaviroid alphaflavivitis	GYSVd1	2025	10.3389/fpls.2025.1536862
Serbia	Prunus armeniaca	Cultivated	Woody	Hostuviroid impedihumuli	HSVd	2008	10.1007/s10658-007-9205-x
Serbia	Prunus persica	Cultivated	Woody	Pelamoviroid latenspruni	PLMVd	2008	10.17660/ActaHortic.2008.781.82
Serbia	Prunus persica	Cultivated	Woody	Pelamoviroid latenspruni	PLMVd	2008	10.1007/s10658-007-9205-x
Serbia	Prunus persica	Cultivated	Woody	Pelamoviroid latenspruni	PLMVd	2022	10.17660/ActaHortic.2022.1352.67
Slovakia	Vitis vinifera	Cultivated	Shrub	Apscaviroid alphaflavivitis	GYSVd1	2016	10.4454/jpp.v98i3.3770
Slovakia	Vitis vinifera	Cultivated	Shrub	Hostuviroid impedihumuli	HSVd	2023	10.3390/pathogens12020205
Slovakia	Vitis vinifera	Cultivated	Shrub	Apscaviroid alphaflavivitis	GYSVd1	2025	10.3389/av.2025.14361
Slovenia	Chrysanthemum × grandiflorum	Ornamental	Herbaceous	Pospiviroid impedichrysanthemi	CSVd	2010	10.1111/j.1365-3059.2010.02293.x
Slovenia	Petunia sp.	Ornamental	Herbaceous	Pospiviroid chloronani	TCDVd	2010	10.1094/PDIS-94-9-1171B
Slovenia	Solanum jasminoides	Ornamental	Shrub	Pospiviroid exocortiscitri	CEVd	2011	https://www.cabidigitallibrary.org/doi/pdf/10.5555/20123315612
Slovenia	Humulus lupulus	Cultivated	Herbaceous	Hostuviroid impedihumuli	HSVd	2012	10.1094/PDIS-08-11-0640-PDN
Slovenia	Physalis peruviana	Cultivated	Shrub	Pospiviroid fusituberis	PSTVd	2012	10.1094/PDIS-08-11-0711
Slovenia	Solanum jasminoides	Ornamental	Shrub	Pospiviroid apicimpeditum	TASVd	2012	10.5197/j.2044-0588.2012.026.007
Slovenia	Brugmansia sanguinea	Ornamental	Shrub	Pospiviroid fusituberis	PSTVd	2013	10.4454/JPP.V9512.029
Slovenia	Solanum jasminoides	Ornamental	Shrub	Pospiviroid fusituberis	PSTVd	2013	10.4454/JPP.V9512.029
Slovenia	Lycianthes rantonnetii	Ornamental	Shrub	Pospiviroid fusituberis	PSTVd	2013	10.4454/JPP.V9512.029
Slovenia	Petunia sp.	Ornamental	Herbaceous	Pospiviroid fusituberis	PSTVd	2013	10.4454/JPP.V9512.029
Slovenia	Solanum muricatum	Cultivated	Shrub	Pospiviroid fusituberis	PSTVd	2013	10.4454/JPP.V9512.029
Slovenia	Humulus lupulus	Cultivated	Herbaceous	Cocadviroid rimocitri	CBCVd	2015	10.1111/ppa.12325
Slovenia	Chrysanthemum sp.	Ornamental	Herbaceous	Pospiviroid impedichrysanthemi	CSVd	2017	10.1016/B978-0-12-801498-1.00044-9
Slovenia	Vitis vinifera	Cultivated	Shrub	Apscaviroid alphaflavivitis	GYSVd1	2019	10.1007/s42161-018-0170-3
Slovenia	Vitis vinifera	Cultivated	Shrub	Hostuviroid impedihumuli	HSVd	2022	10.3389/fmicb.2022.830866
Slovenia	Vitis vinifera	Cultivated	Shrub	Apscaviroid alphaflavivitis	GYSVd1	2022	10.3389/fmicb.2022.830866
Slovenia	Humulus lupulus	Cultivated	Herbaceous	Cocadviroid rimocitri	CBCVd	2024	10.3390/v16040612
Slovenia	Chrysanthemum sp.	Ornamental	Herbaceous	Pospiviroid impedichrysanthemi	CSVd	2024	10.3390/v16040612
Slovenia	Portulaca oleracea	Natural	Herbaceous	Pospiviroid alphairesinis	IVd-1	2024	10.3390/v16040612
Slovenia	Prunus domestica	Cultivated	Woody	Pelamoviroid latenspruni	PLMVd	2024	10.3390/v16040612
Slovenia	Brugmansia sp.	Ornamental	Shrub	Pospiviroid apicimpeditum	TASVd	2024	10.3390/v16040612
Slovenia	Solanum dulcamara	Natural	Shrub	Pospiviroid apicimpeditum	TASVd	2024	10.3390/v16040612
Slovenia	Lycianthes rantonnetii	Ornamental	Shrub	Pospiviroid apicimpeditum	TASVd	2024	10.3390/v16040612
Slovenia	Cestrum nocturnum	Ornamental	Shrub	Pospiviroid apicimpeditum	TASVd	2024	10.3390/v16040612
Slovenia	Streptosolen jamesonii	Ornamental	Shrub	Pospiviroid apicimpeditum	TASVd	2024	10.3390/v16040612
Slovenia	Petunia spp.	Ornamental	Herbaceous	Pospiviroid chloronani	TCDVd	2024	10.3390/v16040612
Slovenia	Prunus armeniaca	Cultivated	Woody	Hostuviroid impedihumuli	HSVd	2024	10.3390/v16040612
Slovenia	Prunus domestica	Cultivated	Woody	Hostuviroid impedihumuli	HSVd	2024	10.3390/v16040612
Slovenia	Vitis vinifera	Cultivated	Shrub	Hostuviroid impedihumuli	HSVd	2024	10.3390/v16040612
Spain	Persea americana	Cultivated	Woody	Avsunviroid albamaculaperseae	ASBVd	1987	10.1111/j.1439-0434.1987.tb00481.x
Spain	Citrus medica	Cultivated	Woody	Cocadviroid rimocitri	CBCVd	1988	10.1099/0022-1317-69-12-3069
Spain	Citrus medica	Cultivated	Woody	Pospiviroid exocortiscitri	CEVd	1990	10.1111/j.1744-7348.1990.tb04223.x
Spain	Prunus persica	Cultivated	Woody	Pelamoviroid latenspruni	PLMVd	1990	10.1016/0923-2516(90)90060-v
Spain	Pyrus communis	Cultivated	Woody	Apscaviroid pustulapyri	PBCVd	1991	10.1099/0022-1317-72-6-1199
Spain	Vicia faba	Cultivated	Herbaceous	Pospiviroid exocortiscitri	CEVd	1995	10.1099/0022-1317-76-9-2271
Spain	Prunus armeniaca	Cultivated	Woody	Hostuviroid impedihumuli	HSVd	1996	10.1007/BF01877053
Spain	Prunus dulcis	Cultivated	Woody	Hostuviroid impedihumuli	HSVd	1996	10.1007/BF01877053
Spain	Punica granatum	Cultivated	Shrub	Hostuviroid impedihumuli	HSVd	1996	10.1007/BF01877053
Spain	Solanum melongena	Cultivated	Herbaceous	Pospiviroid exocortiscitri	CEVd	1996	10.1046/j.1365-3059.1996.d01-104.x
Spain	Solanum lycopersicum	Cultivated	Herbaceous	Pospiviroid exocortiscitri	CEVd	1996	10.1046/j.1365-3059.1996.d01-104.x
Spain	Daucus carota	Cultivated	Herbaceous	Pospiviroid exocortiscitri	CEVd	1996	10.1046/j.1365-3059.1996.d01-104.x
Spain	Brassica rapa	Cultivated	Herbaceous	Pospiviroid exocortiscitri	CEVd	1996	10.1046/j.1365-3059.1996.d01-104.x
Spain	Prunus armeniaca	Cultivated	Woody	Hostuviroid impedihumuli	HSVd	1998	10.17660/ActaHortic.1998.472.77
Spain	Prunus persica	Cultivated	Woody	Pelamoviroid latenspruni	PLMVd	1998	10.1128/JVI.72.9.7397-7406.1998
Spain	Prunus persica	Cultivated	Woody	Pelamoviroid latenspruni	PLMVd	1998	10.17660/ActaHortic.1998.472.75
Spain	Prunus persica var. nucipersica	Cultivated	Woody	Pelamoviroid latenspruni	PLMVd	1998	10.17660/ActaHortic.1998.472.75
Spain	Prunus persica	Cultivated	Woody	Pelamoviroid latenspruni	PLMVd	1999	10.17660/ActaHortic.1998.472.75
Spain	Prunus armeniaca	Cultivated	Woody	Hostuviroid impedihumuli	HSVd	2001	10.17660/ActaHortic.2001.550.45
Spain	Citrus × clementina	Cultivated	Woody	Cocadviroid rimocitri	CBCVd	2006	10.1094/PHYTO-96-0356
Spain	Prunus armeniaca	Cultivated	Woody	Hostuviroid impedihumuli	HSVd	2007	10.1007/s10658-007-9127-7
Spain	Citrus spp.	Cultivated	Woody	Apscaviroid epsiloncitri	CVd-V	2008	10.1094/PHYTO-98-11-1199
Spain	Citrus sp.	Cultivated	Woody	Hostuviroid impedihumuli	HSVd	2009	doi.org/10.1094/PDIS-93-7-0699
Spain	Citrus sp.	Cultivated	Woody	Apscaviroid curvifoliumcitri	CBLVd	2009	doi.org/10.1094/PDIS-93-7-0699
Spain	Citrus sp.	Cultivated	Woody	Apscaviroid nanocitri	CDVd	2009	doi.org/10.1094/PDIS-93-7-0699
Spain	Citrus spp.	Cultivated	Woody	Apscaviroid nanocitri	CDVd	2009	10.1007/s00705-009-0430-9
Spain	Citrus sp.	Cultivated	Woody	Pospiviroid exocortiscitri	CEVd	2009	doi.org/10.1094/PDIS-93-7-0699
Spain	Solanum lycopersicum	Cultivated	Herbaceous	Pospiviroid fusituberis	PSTVd	2011	doi.org/10.2903/j.efsa.2011.2330
Spain	Prunus armeniaca	Cultivated	Woody	Hostuviroid impedihumuli	HSVd	2012	10.17660/ActaHortic.2012.966.2
Spain	Citrus × sinensis	Cultivated	Woody	Hostuviroid impedihumuli	HSVd	2014	10.1094/PDIS-05-14-0457-RE
Spain	Citrus × sinensis	Cultivated	Woody	Cocadviroid rimocitri	CBCVd	2014	10.1094/PDIS-05-14-0457-RE
Spain	Citrus × sinensis	Cultivated	Woody	Apscaviroid curvifoliumcitri	CBLVd	2014	10.1094/PDIS-05-14-0457-RE
Spain	Citrus × sinensis	Cultivated	Woody	Apscaviroid nanocitri	CDVd	2014	10.1094/PDIS-05-14-0457-RE
Spain	Citrus × sinensis	Cultivated	Woody	Pospiviroid exocortiscitri	CEVd	2014	10.1094/PDIS-05-14-0457-RE
Spain	Vitis vinifera	Cultivated	Shrub	Hostuviroid impedihumuli	HSVd	2016	10.14601/Phytopathol_Mediterr-15875
Spain	Vitis vinifera	Cultivated	Shrub	Pospiviroid exocortiscitri	CEVd	2017	10.1016/B978-0-12-801498-1.00044-9
Spain	Citrus spp.	Cultivated	Woody	Pospiviroid exocortiscitri	CEVd	2017	10.1016/B978-0-12-801498-1.00044-9
Spain	Chrysanthemum sp.	Ornamental	Herbaceous	Pospiviroid impedichrysanthemi	CSVd	2017	10.1016/B978-0-12-801498-1.00044-9
Spain	Eriobotrya japonica	Cultivated	Woody	Pelamoviroid malleusmali	AHVd	2021	10.3390/plants10112293
Spain	Solanum lycopersicum	Cultivated	Herbaceous	Pospiviroid fusituberis	PSTVd	2021	10.3390/agronomy11112188
Spain	Punica granatum	Cultivated	Shrub	Apscaviroid fossulamali	ADFVd	2023	10.3390/cells12010049
Spain	Punica granatum	Cultivated	Shrub	Apscaviroid fossulamali	ADFVd	2024	10.3390/v16040612
Spain	Malus domestica	Cultivated	Woody	Pelamoviroid malleusmali	AHVd	2024	10.3390/v16040612
Spain	Eriobotrya japonica	Cultivated	Woody	Pelamoviroid malleusmali	AHVd	2024	10.3390/v16040612
Spain	Persea americana	Cultivated	Woody	Avsunviroid albamaculaperseae	ASBVd	2024	10.3390/v16040612
Spain	Plectranthus sp.	Ornamental	Herbaceous	Coleviroid alphacolei	CbVd-1	2024	10.3390/v16040612
Spain	Daucus carota	Cultivated	Herbaceous	Pospiviroid exocortiscitri	CEVd	2024	10.3390/v16040612
Spain	Solanum melongena	Cultivated	Herbaceous	Pospiviroid exocortiscitri	CEVd	2024	10.3390/v16040612
Spain	Brassica rapa	Cultivated	Herbaceous	Pospiviroid exocortiscitri	CEVd	2024	10.3390/v16040612
Spain	Vitis vinifera	Cultivated	Shrub	Pospiviroid exocortiscitri	CEVd	2024	10.3390/v16040612
Spain	Chrysanthemum sp.	Ornamental	Herbaceous	Pospiviroid impedichrysanthemi	CSVd	2024	10.3390/v16040612
Spain	Solanum melongena	Cultivated	Herbaceous	Elaviroid latensmelongenae	ELVd	2024	10.3390/v16040612
Spain	Vitis vinifera	Cultivated	Shrub	Apscaviroid alphaflavivitis	GYSVd1	2024	10.3390/v16040612
Spain	Humulus lupulus	Cultivated	Herbaceous	Cocadviroid latenshumuli	HLVd	2024	10.3390/v16040612
Spain	Pyrus communis	Cultivated	Woody	Apscaviroid pustulapyri	PBCVd	2024	10.3390/v16040612
Spain	Solanum melongena	Cultivated	Herbaceous	Pospiviroid chloronani	TCDVd	2024	10.3390/v16040612
Spain	Prunus armeniaca	Cultivated	Woody	Hostuviroid impedihumuli	HSVd	2024	10.3390/v16040612
Spain	Prunus domestica	Cultivated	Woody	Hostuviroid impedihumuli	HSVd	2024	10.3390/v16040612
Spain	Prunus persica	Cultivated	Woody	Hostuviroid impedihumuli	HSVd	2024	10.3390/v16040612
Spain	Citrus spp.	Cultivated	Woody	Hostuviroid impedihumuli	HSVd	2024	10.3390/v16040612
Spain	Vitis vinifera	Cultivated	Shrub	Hostuviroid impedihumuli	HSVd	2024	10.3390/v16040612
Sweden	?	?	?	Pospiviroid impedichrysanthemi	CSVd	2017	https://gd.eppo.int/taxon/CSVD00/distribution/SE
Switzerland	?	?	?	Pospiviroid fusituberis	PSTVd	2023	https://gd.eppo.int/taxon/PSTVD0/distribution/CH
Türkiye	Citrus spp.	Cultivated	Woody	Pospiviroid exocortiscitri	CEVd	1979	https://gd.eppo.int/taxon/CEVD00/distribution/TR
Türkiye	Solanum tuberosum	Cultivated	Herbaceous	Pospiviroid fusituberis	PSTVd	1994	https://gd.eppo.int/taxon/PSTVD0/distribution/TR
Türkiye	Citrus × sinensis	Cultivated	Woody	Cocadviroid rimocitri	CBCVd	1996	WOS:A1996VV72600005
Türkiye	Citrus × sinensis	Cultivated	Woody	Apscaviroid curvifoliumcitri	CBLVd	1996	WOS:A1996VV72600005
Türkiye	Prunus armeniaca	Cultivated	Woody	Hostuviroid impedihumuli	HSVd	2000	doi.org/10.14601/Phytopathol_Mediterr-1569
Türkiye	Citrus × meyeri	Cultivated	Woody	Cocadviroid rimocitri	CBCVd	2000	WOS:000089235700006
Türkiye	Citrus × meyeri	Cultivated	Woody	Apscaviroid nanocitri	CDVd	2000	WOS:000089235700006
Türkiye	Prunus armeniaca	Cultivated	Woody	Hostuviroid impedihumuli	HSVd	2001	10.1099/0022-1317-82-4-953
Türkiye	Prunus armeniaca	Cultivated	Woody	Hostuviroid impedihumuli	HSVd	2004	10.17660/ActaHortic.2004.657.60
Türkiye	Prunus domestica	Cultivated	Woody	Hostuviroid impedihumuli	HSVd	2004	10.17660/ActaHortic.2004.657.60
Türkiye	Prunus persica	Cultivated	Woody	Hostuviroid impedihumuli	HSVd	2004	10.17660/ActaHortic.2004.657.60
Türkiye	Citrus × sinensis	Cultivated	Woody	Apscaviroid curvifoliumcitri	CBLVd	2004	10.1007/s10658-004-0815-2
Türkiye	Citrus × sinensis	Cultivated	Woody	Apscaviroid nanocitri	CDVd	2004	10.1007/s10658-004-0815-2
Türkiye	Citrus × sinensis	Cultivated	Woody	Pospiviroid exocortiscitri	CEVd	2004	10.1007/s10658-004-0815-2
Türkiye	Prunus persica	Cultivated	Woody	Pelamoviroid latenspruni	PLMVd	2004	10.17660/ActaHortic.2004.657.60
Türkiye	Prunus armeniaca	Cultivated	Woody	Hostuviroid impedihumuli	HSVd	2006	10.1080/01140671.2006.9514380
Türkiye	Prunus persica	Cultivated	Woody	Pelamoviroid latenspruni	PLMVd	2006	10.1080/01140671.2006.9514380
Türkiye	Prunus armeniaca	Cultivated	Woody	Hostuviroid impedihumuli	HSVd	2008	https://www.jstor.org/stable/41998454
Türkiye	Prunus avium	Cultivated	Woody	Hostuviroid impedihumuli	HSVd	2008	10.17660/ActaHortic.2008.795.155
Türkiye	Prunus cerasus	Cultivated	Woody	Hostuviroid impedihumuli	HSVd	2008	10.17660/ActaHortic.2008.795.155
Türkiye	Prunus domestica	Cultivated	Woody	Hostuviroid impedihumuli	HSVd	2008	https://www.jstor.org/stable/41998454
Türkiye	Prunus persica	Cultivated	Woody	Hostuviroid impedihumuli	HSVd	2008	https://www.jstor.org/stable/41998454
Türkiye	Prunus persica	Cultivated	Woody	Pelamoviroid latenspruni	PLMVd	2008	WOS:000261237100012
Türkiye	Prunus persica var. nucipersica	Cultivated	Woody	Pelamoviroid latenspruni	PLMVd	2008	WOS:000261237100012
Türkiye	Punica granatum	Cultivated	Shrub	Hostuviroid impedihumuli	HSVd	2009	10.17660/ActaHortic.2009.818.40
Türkiye	Physalis peruviana	Cultivated	Shrub	Pospiviroid fusituberis	PSTVd	2009	10.1094/PDIS-93-3-0316A
Türkiye	Chrysanthemum sp.	Ornamental	Herbaceous	Pospiviroid impedichrysanthemi	CSVd	2010	WOS:000277847400004
Türkiye	Pyrus communis	Cultivated	Woody	Apscaviroid pustulapyri	PBCVd	2010	https://www.jstor.org/stable/41998877
Türkiye	Solanum tuberosum	Cultivated	Herbaceous	Pospiviroid fusituberis	PSTVd	2010	WOS:000277847400004
Türkiye	Solanum tuberosum	Cultivated	Herbaceous	Pospiviroid fusituberis	PSTVd	2012	10.3906/tar-1103-54
Türkiye	Pistacia vera	Cultivated	Woody	Hostuviroid impedihumuli	HSVd	2017	https://gd.eppo.int/taxon/HSVD00/distribution/TR
Türkiye	Vitis vinifera	Cultivated	Shrub	Pospiviroid exocortiscitri	CEVd	2017	10.1016/B978-0-12-801498-1.00044-9
Türkiye	Dahlia sp.	Ornamental	Herbaceous	Hostuviroid latensdahliae	DLVd	2017	10.4454/jpp.v99i3.3973
Türkiye	Humulus lupulus	Cultivated	Herbaceous	Cocadviroid latenshumuli	HLVd	2017	WOS:000418566300064
Türkiye	Vitis vinifera	Cultivated	Shrub	Apscaviroid austravitis	AGVd	2018	10.1007/s12600-018-0668-4
Türkiye	Juglans regia	Cultivated	Woody	Pelamoviroid latenspruni	PLMVd	2020	10.47059/alinteri/V35I2/AJAS20073
Türkiye	Pistacia vera	Cultivated	Woody	Hostuviroid impedihumuli	HSVd	2021	10.1007/s10658-020-02187-3
Türkiye	Diospyros kaki	Cultivated	Woody	Pelamoviroid latenspruni	PLMVd	2021	10.15666/aeer/1906_46294639
Türkiye	Sorghum halepense	Natural	Herbaceous	Pelamoviroid latenspruni	PLMVd	2021	10.15666/aeer/1906_46294639
Türkiye	Solanum lycopersicum	Cultivated	Herbaceous	Pospiviroid fusituberis	PSTVd	2021	10.3390/agronomy11112188
Türkiye	Ficus carica	Cultivated	Woody	Apscaviroid fossulamali	ADFVd	2022	10.1007/s42161-022-01098-y
Türkiye	Ficus carica	Cultivated	Woody	Apscaviroid fossulamali	ADFVd	2024	10.3390/v16040612
Türkiye	Vitis vinifera	Cultivated	Shrub	Apscaviroid austravitis	AGVd	2024	10.3390/v16040612
Türkiye	Malus domestica	Cultivated	Woody	Pelamoviroid malleusmali	AHVd	2024	10.1094/PDIS-10-23-2151-PDN
Türkiye	Persea americana	Cultivated	Woody	Avsunviroid albamaculaperseae	ASBVd	2024	10.3390/v16040612
Türkiye	Malus domestica	Cultivated	Woody	Apscaviroid cicatricimali	ASSVd	2024	10.3390/v16040612
Türkiye	Citrus spp.	Cultivated	Woody	Cocadviroid rimocitri	CBCVd	2024	10.3390/v16040612
Türkiye	Citrus spp.	Cultivated	Woody	Apscaviroid nanocitri	CDVd	2024	10.3390/v16040612
Türkiye	Citrus spp.	Cultivated	Woody	Pospiviroid exocortiscitri	CEVd	2024	10.3390/v16040612
Türkiye	Solanum lycopersicum	Cultivated	Herbaceous	Pospiviroid exocortiscitri	CEVd	2024	10.3390/v16040612
Türkiye	Ficus carica	Cultivated	Woody	Pospiviroid exocortiscitri	CEVd	2024	10.3390/v16040612
Türkiye	Vitis vinifera	Cultivated	Shrub	Pospiviroid exocortiscitri	CEVd	2024	10.3390/v16040612
Türkiye	Chrysanthemum sp.	Ornamental	Herbaceous	Pospiviroid impedichrysanthemi	CSVd	2024	10.3390/v16040612
Türkiye	Citrus spp.	Cultivated	Woody	Apscaviroid epsiloncitri	CVd-V	2024	10.3390/v16040612
Türkiye	Vitis vinifera	Cultivated	Shrub	Apscaviroid alphaflavivitis	GYSVd1	2024	10.3390/v16040612
Türkiye	Vitis vinifera	Cultivated	Shrub	Apscaviroid betaflavivitis	GYSVd2	2024	10.3390/v16040612
Türkiye	Citrus spp.	Cultivated	Woody	Hostuviroid impedihumuli	HSVd	2024	10.3390/v16040612
Türkiye	Mespilus germanica	Cultivated	Woody	Hostuviroid impedihumuli	HSVd	2024	10.17221/93/2023-PPS
Türkiye	Pistacia vera	Cultivated	Woody	Hostuviroid impedihumuli	HSVd	2024	10.3390/v16040612
Türkiye	Prunus armeniaca	Cultivated	Woody	Hostuviroid impedihumuli	HSVd	2024	10.3390/v16040612
Türkiye	Prunus domestica	Cultivated	Woody	Hostuviroid impedihumuli	HSVd	2024	10.3390/v16040612
Türkiye	Punica granatum	Cultivated	Shrub	Hostuviroid impedihumuli	HSVd	2024	10.3390/v16040612
Türkiye	Pyrus communis	Cultivated	Woody	Apscaviroid pustulapyri	PBCVd	2024	10.3390/v16040612
Türkiye	Cydonia oblonga	Cultivated	Woody	Apscaviroid pustulapyri	PBCVd	2024	10.3390/v16040612
Türkiye	Prunus armeniaca	Cultivated	Woody	Pelamoviroid latenspruni	PLMVd	2024	10.3390/v16040612
Türkiye	Prunus persica	Cultivated	Woody	Pelamoviroid latenspruni	PLMVd	2024	10.3390/v16040612
Türkiye	Solanum tuberosum	Cultivated	Herbaceous	Pospiviroid fusituberis	PSTVd	2024	10.3390/v16040612
Türkiye	Solanum lycopersicum	Cultivated	Herbaceous	Pospiviroid fusituberis	PSTVd	2024	10.3390/v16040612
Türkiye	Vitis vinifera	Cultivated	Shrub	Hostuviroid impedihumuli	HSVd	2024	10.3390/v16040612
Türkiye	Capsicum annuum	Cultivated	Herbaceous	Pospiviroid parvicapsici	PCFVd	2025	10.1007/s41348-025-01091-4
Ukraine	?	?	?	Pospiviroid fusituberis	PSTVd	1990	https://gd.eppo.int/taxon/PSTVD0/distribution/UA
Ukraine	?	?	?	Pospiviroid fusituberis	PSTVd	2019	https://gd.eppo.int/taxon/PSTVD0/distribution/UA
United Kingdom	Solanum tuberosum	Cultivated	Herbaceous	Pospiviroid fusituberis	PSTVd	1973	10.1111/j.1365-2338.1973.tb02682.x
United Kingdom	Humulus lupulus	Cultivated	Herbaceous	Cocadviroid latenshumuli	HLVd	1992	10.1111/j.1744-7348.1992.tb03468.x
United Kingdom	Humulus lupulus	Cultivated	Herbaceous	Cocadviroid latenshumuli	HLVd	1993	10.1111/j.1744-7348.1993.tb04071.x
United Kingdom	Solanum lycopersicum	Cultivated	Herbaceous	Pospiviroid fusituberis	PSTVd	2004	10.1111/j.0032-0862.2004.00995.x
United Kingdom	Petunia sp.	Ornamental	Herbaceous	Pospiviroid chloronani	TCDVd	2008	10.1111/j.1365-3059.2007.01727.x
United Kingdom	Solanum lycopersicum	Cultivated	Herbaceous	Pospiviroid latenscolumneae	CLVd	2010	10.1111/j.1365-3059.2009.02127.x
United Kingdom	?	?	?	Pospiviroid impedichrysanthemi	CSVd	2017	https://gd.eppo.int/taxon/CSVD00/distribution/GB_EN
United Kingdom	Solanum tuberosum	Cultivated	Herbaceous	Pospiviroid fusituberis	PSTVd	2019	10.3318/BIOE.2019.06
United Kingdom	?	?	?	Pospiviroid apicimpeditum	TASVd	2025	https://gd.eppo.int/taxon/TASVD0/distribution/GB
